# Supplementary material for: Metabolomics profiling reveals differential adaptation of major energy metabolism pathways associated with autophagy upon oxygen and glucose reduction
Source: Sci Rep. 2018 Feb 5;8:2337. doi: 10.1038/s41598-018-19421-y (PMC5799166; doi:10.1038/s41598-018-19421-y)
Supplement: Supplementary file 2 — Table S1 [file 41598_2018_19421_MOESM2_ESM.xls]

## Sheet: OR
Table S1: Quantified metabolites upon OR
	OR_1	OR_2	OR_3	OR_4	OR_5	control_1	control_2	control_3	control_4	control_5
Label	0	0	0	0	0	1	1	1	1	1
1,3-diphopshateglycerate	3374923	3.09092e+06	2.91977e+06	3.34346e+06	457949	2.6628e+06	2.47141e+06	1.80685e+06	336743	1.99369e+06
1-Methyladenosine	6299.61	11924.4	13926.3	67993.9	17534.9	5091.66	6324.64	3442.74	18549.2	11291
1-Methyl-Histidine	8258993	9417788	10624935	12076204	6913113	8539620	9973624	11067024	9757671	9680380
2,3-dihydroxybenzoic acid	416807	611248	155460	454198	469940	932297	804560	413829	732775	924206
2,3-Diphosphoglyceric acid	4240705	4296584	3379851	4560133	3962076	3764537	3683632	3331093	4299846	3270194
2-Aminooctanoic acid	674208	569682	573653	531292	777346	967756	736512	685694	844966	710729
2-dehydro-D-gluconate	36695.2	45708.8	48545.3	39240.5	37210.2	27846.9	28902.5	56107.8	23669.8	23947.5
2-deoxyglucose-6-phosphate	32863837	34739260	27467152	29249113	33009450	37141333	39300568	30897806	37722131	37388990
2-Hydroxy-2-methylbutanedioic acid	624413	704249	770646	810434	660952	617398	638228	739959	662988	538052
2-hydroxygluterate	2126674	1891317	2091477	1717501	1813516	1674504	1706766	1961402	1645546	1761864
2-Isopropylmalic acid	127564	108014	125193	127427	123116	179756	129363	148069	111829	194746
2-ketohaxanoic acid	210952	188021	204551	212947	164163	123829	127102	137356	164864	163578
2-keto-isovalerate	2766756	2418636	2425634	1957418	2700190	2446918	2297026	2207970	2899075	2929837
2-oxobutanoate	237778	141148	196856	166619	235412	172886	154955	149046	144756	188222
3-hydroxybuterate	116562	161465	275985	302504	163311	160862	138576	192970	102186	129594
3-methylphenylacetic acid	41414.9	39818.1	30635.8	48247.1	26937.5	47583.5	37966.3	28877.2	33248	43453.8
3-phosphoglycerate	9148640	8053891	4314444	7457211	6148665	1666436	2245050	1775801	5420491	3056603
3-phospho-serine	809345	639325	663689	736637	807141	1.41322e+06	1.08492e+06	791070	900943	1.03927e+06
4-aminobutyrate	820658	739435	676110	655638	843623	1.42315e+06	1.33519e+06	1.13148e+06	1.38671e+06	1.11864e+06
4-phosphopantothenate	70423.3	74678.8	66743.3	46082.7	68026.5	30460.2	19531.6	64400.2	63678.9	280615
4-Pyridoxic acid	89433	88007.6	122152	134612	55588.1	65940	63310.8	113249	82640.2	105661
5-methyl-THF	12570.2	5932.02	11720.2	16971	25407.2	4221.18	17569.9	7741.43	33124	6774.46
5-phosphoribosyl-1-pyrophosphate	109514	67739.8	245044	87357.6	108502	306255	94700	222196	77824.8	70762.1
6-phospho-D-gluconate	112616	117110	165977	102621	230102	167381	203738	131283	89026.3	146939
7-methylguanosine	18076.6	11841.7	21531.9	30671.6	11880.4	10173.7	14729.4	19352.5	4452.88	6099.48
acetoacetate	213057	176143	171828	156368	188982	146036	143636	137522	132440	187552
Acetylcarnitine DL	11271094	11963355	7738506	7950807	10105880	34956907	28142764	21028924	26284236	28661492
acetyl-CoA	123664	98611.8	99943.3	67528.5	115886	53988.1	106780	52547.6	134436	105383
Acetyllysine	747922	1.43714e+06	735143	823540	467946	4.22241e+06	2.06702e+06	1.07398e+06	587711	1.41349e+06
acetylphosphate	1.63591e+06	1.52709e+06	1.31721e+06	1.45107e+06	1.9047e+06	840848	1.05975e+06	1.06386e+06	1.58772e+06	872205
aconitate	1405985	1558669	1128388	1261199	1589425	1281173	1220582	1059114	1493331	1093376
adenine	5140328	5322917	4394387	5183426	3896198	5512507	6131875	5210499	4942903	5018118
adenosine	177213	191366	210948	206775	101668	117959	95839	132253	181245	93341.5
adenosine 5-phosphosulfate	35846.9	26044.1	37221.3	30192.2	30062.2	38753.4	44660.9	50542.1	35805.8	15684.4
Adenylosuccinate	24650.5	15425.3	9854.27	9545.73	30723.6	58898.4	14737.4	12580.3	19374	42337.9
ADP	4397756	4314270	6015300	5275464	5295918	6609004	8669431	6217847	7526804	6444728
a-ketoglutarate	9456100	8991148	10296393	9801945	9245888	9572961	10496511	10776428	10282026	10586950
alanine	27538699	27358876	22810374	23236869	28807049	25219487	26485448	21799608	30043988	26607977
allantoate	137586	141788	150938	151273	182719	148022	128088	166974	189672	114808
allantoin	126264	143600	212169	250638	104861	169222	154486	212347	130508	104573
Aminoadipic acid	282687	258053	266090	231451	279568	232887	226964	205128	257070	225672
aminoimidazole carboxamide ribonucleotide	39445	43904.2	27638.1	40831.9	39585.9	37887.3	28337.7	38993.1	18114.9	21463.2
AMP	637432	503532	875421	616653	938856	1.26185e+06	1370924	1.31638e+06	1.14631e+06	877636
anthranilate	6714.05	20512.1	11983.9	13514.4	3616.43	31045.7	5480.03	4397.02	16776.6	33771.2
arginine	12807197	28199776	14258070	14914429	5850409	43165871	26976022	20397545	10974653	20617938
arginosuccinic acid	218771	224914	270805	259246	150183	254863	286285	235303	273668	326652
Ascorbic acid	243510	313604	1452804	838768	242326	501419	423303	881368	159993	357118
asparagine	9872327	10368043	9191017	10401776	9823479	11819001	11450580	9712669	11492179	10151590
aspartate	6805440	6378173	5512267	6095591	5744740	10392813	10016439	8214033	10285038	9283486
ATP	65884953	55225068	59898715	57284857	75264420	61357849	76618618	61789984	80579976	68715725
betaine	31445394	31962479	26005755	26294557	31908400	38387046	37743049	30913759	28373906	35402712
betaine aldehyde	147107	160022	176061	189957	138559	186623	182981	133880	176476	162013
Carbamoyl phosphate	25346573	22262603	25373960	22241974	27248378	19449860	19670249	16114277	18498593	19070568
carnitine	26306176	22959964	17837692	20608110	26343418	27538452	26172177	19241810	25936803	24332385
CDP-ethanolamine	41751.9	53330.3	49453.1	60477.6	55903	67295	73969.7	54261.1	62420.2	62290.8
CDP	161587	245399	105904	93279.8	177554	180306	145780	116592	203977	129721
Cellobiose	60356.2	133765	101441	100181	81507.1	77852.7	69437.1	90464.5	76182.4	52313.9
cholesterol	104377	84199.3	49909.6	104916	69144.6	99916.8	58967.6	58675.3	65552.1	99918.9
cholesteryl sulfate	1.64343e+06	2.87549e+06	936015	1277886	1.08751e+06	1.54012e+06	1.15807e+06	882400	1.5578e+06	1.75718e+06
choline	15072298	35476210	12470126	14026356	9814654	64726999	43743676	16863345	11881521	83503185
Citraconic acid	2638424	2582530	2694802	2632496	3026304	2476475	2513095	3001031	2564489	2447315
citrate	22214445	26314305	28159662	24781443	23173205	17202021	29017558	31444466	26569795	27029850
citrate-isocitrate	46915405	56871245	57398565	59908150	49947973	62957026	82701123	73993624	61938840	59469918
citrulline	1866251	2220751	2676178	2725305	1743214	1940139	1947890	2445128	1990557	2050713
CMP	462365	386240	344140	337352	345691	465120	441497	335018	419479	489391
coenzyme A	111419	99235.6	67758.1	92639.1	147925	110140	102350	43259.8	138579	72774.7
creatine	148217386	129608734	107187570	105114884	158322812	118225899	109761664	91582898	130284411	115713858
Creatinine	584782	420510	568570	458280	572995	312523	262018	320166	395391	307351
CTP	2118522	1884289	2492513	1828801	1746770	1995367	2086247	1922263	2323405	2046464
cystathionine	4334874	3435295	4512317	4398353	4995829	3536239	3750942	3976720	5538993	2903969
cysteine	453190	500061	368617	630708	375519	390041	521678	623380	918495	399440
Cystine	123431	239750	127970	327446	62539.3	36970.2	75730.6	114337	128575	31651.5
cytidine	148474	97850.7	156948	110682	97740.1	505043	344744	306773	186240	84710.9
cytosine	576830	623416	848394	804816	629238	573567	692062	685016	625516	690959
dAMP	474946	461169	193071	293838	473256	285672	273775	197896	313085	269283
dATP	288740	274731	292087	219168	293878	171256	232296	207324	233499	207342
dCDP	52185.7	15703.2	47825.4	44260.1	10053.7	52667.1	58807.5	50571.5	46840.2	64894
dCTP	344159	283492	343564	337439	425051	309985	327586	326526	506855	316198
deoxyguanosine	117505	169720	85782.4	97591.9	195578	113099	170059	117813	158604	180717
deoxyribose-phosphate	616360	529319	317796	493444	677499	352749	317709	517848	721153	293355
D-erythrose-4-phosphate	579371	673094	671995	618196	616550	396932	474253	400303	513566	565852
dGDP	4397756	4314270	6015300	5275464	5295918	6609004	8669431	6217847	7526804	6444728
D-glucarate	874308	934223	1.59509e+06	1.4881e+06	744542	797980	846434	1182702	614992	636964
D-gluconate	505746	489446	578154	572087	592258	344965	258328	518224	413898	361114
D-glucono--lactone-6-phosphate	22220	90100.6	28807.3	112699	98069.1	61389.6	45312.6	51237.6	61796.4	64953.1
D-glyceraldehdye-3-phosphate	4482570	3015070	3797561	1949477	5930049	1517916	1545573	3377714	4815217	3460376
dGTP	65884953	55225068	59898715	57284857	75264420	61357849	76618618	61789984	80579976	68715725
dihydroorotate	210930	238809	318984	200974	188501	319864	309479	268439	252087	373576
dihydroxy-acetone-phosphate	4549871	3102156	4232190	2170690	6076219	1863877	1968718	3522457	4594473	3974523
dimethylglycine	485797	885558	679550	715370	374954	1.50028e+06	561157	661815	522738	743787
DL-Pipecolic acid	66803623	68625989	62349835	73541101	65552541	62068829	64945538	58597522	67698008	63565472
D-sedoheptulose-1-7-phosphate	1.09608e+06	852627	869719	736265	1.15294e+06	577111	496068	587821	661299	537013
dTDP	59772.9	73727.8	74142.9	63678.1	78024.9	50157.1	84907.1	68760.7	61480.1	86973
dTMP	33203.8	9478.51	31594.2	20694.5	32610.6	25581.4	36049	28599.5	41112.8	22919.9
dTTP	751127	671785	547727	547963	865514	467015	726885	552100	797691	705457
dUMP	34437.7	30825.4	33750	29074.6	49030.1	36330.2	40255.9	39632.5	30552.7	52465.8
dUTP	29568.7	20202.5	19243.4	43566.5	33808.3	45713	32762.7	54675	58130.9	11752
ethanolamine	54248.4	65156.2	37396.4	64076.3	72979.8	75729.2	77070.1	44981.7	67722.2	39423.7
FAD	49302.6	46857.1	25339.1	42433.3	62627	83069.1	70280.5	51772.1	67985.5	60404.5
Flavone	59346	30762	17633.4	21401.2	58565.8	36276.4	70730	26568.6	74810.1	44252
folate	522208	639295	760042	883264	450189	423316	427983	736104	507447	487765
fructose-1,6-bisphosphate	2054150	2817645	3564595	1863902	3144945	11537210	8644680	5212563	4654054	9617462
fructose-6-phosphate	770839	942697	816170	824508	916069	603128	632175	474590	636348	734509
fumarate	2479612	2530889	2370444	2191946	2644842	2523763	2515641	2338219	2374759	2643190
GDP	189635	221047	283530	270177	198144	176866	112585	378081	294023	296254
Geranyl-PP	407922	339151	254416	350915	488888	367219	412009	416690	217578	589674
glucosamine	58640.2	70795.4	32358.7	56774.2	51903.6	94260.9	92114.2	51792.6	35718	41919.5
glucose-1-phosphate	1.17855e+06	846690	1.03185e+06	1.23116e+06	1.33493e+06	784233	1.44371e+06	1.53787e+06	1.33732e+06	773258
glucose-6-phosphate	719992	851137	738151	765502	988763	555079	660178	505235	731980	621382
glutamate	105230456	98479048	100387423	100922852	111244220	95308815	105547163	81627619	104020310	91210335
glutamine	148032055	172268424	152002550	151038559	167934336	159526799	171602967	138830552	171600361	174858491
glutathione	9957768	9076105	6273579	7447228	10781175	12719948	17551530	11660567	19989179	15734620
glutathione disulfide	9594333	9070913	8879220	7564228	8235464	8459761	11349223	8272278	9814060	8113404
glycerate	244707	528575	288068	287396	207953	487376	369188	456450	219001	314901
Glycerophosphocholine	189233891	195054573	153064295	170448821	201222618	177012805	171345499	138172744	181421695	163739475
glycine	283576	299380	248403	247150	268834	284451	310560	277877	341265	240476
glycolate	172649	89844.1	63549.2	206865	68524.4	90340.4	134327	136149	83342.6	65994.2
glyoxylate	62594.8	45050.7	42356.1	28433.1	70330.9	39086.9	65881.9	33864.1	38440.8	49100.7
GMP	17167.1	7517.79	81532.8	48277.7	41356.3	166911	105658	114436	42343.6	33177.1
GTP	3597816	3196545	4536549	3333075	3583053	3654968	3327690	2710848	3763579	3306820
Guanidoacetic acid	361452	473393	574964	531740	671669	621284	522526	73589.8	487717	498978
guanine	37866.3	51569.7	39671.3	60071.8	35696.8	45094.1	96726.3	50297.8	44352.7	83965.5
guanosine	26842.4	15413.7	26293.7	44284.9	27178.9	28058.7	110419	62360.3	16251	95035.2
guanosine 5-diphosphate,3-diphosphate	560415	521752	485282	575879	494618	587924	678120	595476	702305	846485
hexose-phosphate	10204409	10105656	9489258	11879509	12105774	7330470	10725709	9941829	13340756	10707048
histidine	74658002	84949533	88099767	92997246	71794892	75288870	79698263	90748509	82607037	80230774
homocysteine	110471	127197	111050	101386	82290.9	125368	161545	107197	94406.8	123384
homoserine	72306.9	82920.1	48913.8	54068.4	51169.2	67141.1	54606.1	72621.9	73166.6	54801.1
Hydroxyisocaproic acid	5834.44	43028.9	7124.64	3739.76	4336.05	71116.5	90328.2	40459.1	43281	111820
Hydroxyphenylacetic acid	60265	123881	25605.5	100067	58667.1	128437	117833	97090.5	58873.6	123680
hydroxyphenylpyruvate	640525	812164	953755	825326	441066	693600	636295	962733	563879	597083
hydroxyproline	1739761	1634460	1497100	1771148	1615257	1714187	1535654	1320346	1921464	1679569
hypoxanthine	12336.3	14098.6	5388.87	372690	335905	10101.9	10859.7	312076	7860.29	15616.6
IDP	521318	547426	774532	623936	712337	795708	1.06699e+06	773719	936566	788738
Imidazoleacetic acid	68148.6	57774.6	45467.8	69021.5	73198.2	71568.4	60125.2	39637.3	52870.5	59443.1
IMP	37100.2	38561.4	70386.8	72582.6	80349.1	131341	148402	118973	107488	79597.9
indole	101428	103448	190844	160905	110324	107078	111123	109172	131124	112208
Indole-3-carboxylic acid	193285	232790	230799	200297	259758	245372	189500	204716	221183	207980
Indoleacrylic acid	252328	237075	284175	244969	162332	196015	169255	271371	205550	222540
inosine	683491	187826	1.86764e+06	535675	1.23643e+06	255866	1.6962e+06	1929936	232146	2.4264e+06
isocitrate	214811	249483	214551	255413	239187	274950	213265	270857	215412	55735.7
Kynurenic acid	282007	239931	429296	375427	284578	273701	292392	414706	209834	239822
lactate	11456336	12750749	14868973	14653073	11085363	13293639	9944885	17380041	11529086	10616071
L-arginino-succinate	390413	328100	391678	461120	331545	389831	313144	396406	375990	350516
leucine-isoleucine	31707027	123484484	38895608	40746993	31539166	132284032	121922720	106986797	87299152	155850350
lysine	2.32806e+06	5.96347e+06	2.11547e+06	1.94018e+06	659847	2.98361e+06	5.97684e+06	3.74828e+06	2.19551e+06	3.20282e+06
malate	19196707	17393752	17902352	15778778	19386816	17915076	19281215	14696125	20435083	20103575
Maleic acid	2907050	2762180	2397151	2166791	2556993	2484657	2450886	2392919	2526164	3008217
methionine	17713613	21068813	19612105	19047680	14135926	16594578	21470604	19351761	19076209	16984809
Methionine sulfoxide	699872	732723	1.13e+06	961895	652647	616110	620816	723852	583518	647733
Methylcysteine	3334952	3713711	3352254	3803141	2489110	3923000	4462785	3540246	3221520	3964010
Methylmalonic acid	5197599	7243714	6298839	7667093	4792502	5129511	5030026	6056431	4257296	4982360
myo-inositol	16298226	15712285	19180854	18228990	15227318	8846166	9031768	13256746	8142471	9160077
N1-Methyl-2_2-pyridone-3_5-carboximide	28171.4	30511.7	31196.7	26424.4	5339.3	6268.56	18436.5	21142.2	16429.8	96884
N6-Acetyl-L-lysine	887288	2.02299e+06	905394	930290	398122	4.81019e+06	2509842	1.28085e+06	676051	1.67414e+06
N-acetyl spermine	10159.1	20181.5	8043.56	91556	7387.97	98025.2	81562.7	7430.09	46781.4	38039.1
N-acetyl-glucosamine	46353.3	69184.9	33475.1	54854.8	89289.7	113848	227350	160390	196215	172138
N-acetyl-glucosamine-1-phosphate	4.19554e+06	3.58297e+06	2.64028e+06	3.09716e+06	4.06701e+06	977024	1.81311e+06	1.63414e+06	4.39093e+06	2609434
N-acetyl-glutamate	66633.5	107777	113472	88822.4	66445.9	73751.8	81818.2	100929	124084	117491
N-acetyl-glutamine	138975	146874	161845	192061	199722	181314	234892	142031	182593	231271
N-Acetyl-L-alanine	10543239	8440867	9493002	8051183	10824045	5484235	5654320	5968481	7133036	6981826
N-Acetylputrescine	19171.2	33854.6	13150.6	16811.3	23679.8	13636.7	76381.3	13922.3	49760.6	8227.81
NAD	6476439	5019884	5796288	4762758	6641809	6179428	6503956	4254364	6872203	5519909
NADH	44371.7	30261.6	48332.6	40309.1	17713	22612	20406.6	16935.5	41249.7	34435.4
NADP	626212	502793	530872	476836	604002	650492	694776	501362	674579	724253
N-carbamoyl-L-aspartate	368042	443580	378900	432781	215668	245280	311103	312528	284626	268146
nicotinamide	38126344	42322449	82481896	49200461	24881150	27235974	30279585	60826833	27317990	30689149
nicotinate	16211.1	41327.6	31471.3	24624	18857.7	152296	31422	212767	47321.4	152688
O8P-O1P	629774	699998	385413	468578	565506	388298	510843	437042	708664	783803
O-acetyl-L-serine	14472.2	18419.5	29571.6	20664.6	15178.2	22536.3	15943.3	16248.3	6776.82	22077.6
OBP	135420	142595	250149	150645	112433	134308	131773	129207	134179	165154
ornithine	2.07573e+06	3839245	2.57505e+06	2.624e+06	802508	145276	2372272	3.65922e+06	2.24485e+06	2.36277e+06
orotate	604071	640312	399300	526360	602665	790988	856141	573872	720461	652250
oxaloacetate	777252	665100	639435	1.28865e+06	550299	618326	672628	11816.1	532885	559900
p-aminobenzoate	19619.9	27810.3	16766.7	25473.1	40553.9	23878	31155.9	8212.28	32584.2	28817.4
phenylalanine	20069777	21071423	26864515	26160399	19384935	23212527	22570351	26967483	18759948	26956812
Phenyllactic acid	34715.5	30349.9	50908.2	36980.1	23794.7	31211.6	32703.3	45263	22207.9	71621.2
Phenylpropiolic acid	24752369	23973923	27055875	26040994	24452653	27104175	26575180	27737703	26308068	27449433
phosphocreatine	1.39729e+06	1.01782e+06	1.33441e+06	1.17359e+06	1.49638e+06	1.17836e+06	947826	734232	865213	911652
phosphoenolpyruvate	3.29662e+06	3568935	2.02707e+06	3.04551e+06	2624612	961887	708795	926762	1.03988e+06	1.7072e+06
Phosphorylcholine	183097943	155633792	167965980	162198415	205776955	198682137	200852998	163534527	217305857	189050817
p-hydroxybenzoate	212655	249296	148300	147162	138301	220975	240835	122192	171899	230580
proline	87323965	98367515	96279561	100827828	105110737	102082170	108917421	96180500	105887986	99322658
propionyl-CoA	457448	649721	99947.5	171852	453165	499075	477236	220155	619371	561142
purine	254610	233754	353048	303641	283480	272290	281626	313591	218721	294142
putrescine	4041.12	11250.7	4592.17	9120.42	62101.7	40215.3	80471.8	81643.9	10839.6	152875
pyridoxine	37267785	25162666	50561888	36796560	31875826	40585981	36721206	57131986	29451918	27318020
Pyroglutamic acid	3.39952e+06	4.83132e+06	4.72005e+06	7148.18	2.76179e+06	3.69725e+06	3.79614e+06	4.89857e+06	3.35315e+06	4.19493e+06
Pyrophosphate	29439050	28820740	17209002	20405558	30140417	29841036	29507088	20967943	35343420	30289054
pyruvate	38540.6	58163.4	96842.2	94480.9	72076.8	71435.2	45921.2	73806.8	34130.8	51120.1
quinolinate	109223	140494	70049.3	117815	93959.8	86718.8	69342.6	104628	57105	81879.6
riboflavin	7432.01	24240.4	5651.81	25843.5	5960.16	4257.45	7863.39	7371.79	6194.53	10717.8
ribose-phosphate	3102972	3623320	2193450	2773603	3140673	1173674	1499756	1209300	2517863	1651918
S-adenosyl-L-homocysteine	328540	213218	208980	166987	387459	530482	296492	318955	426820	143597
S-adenosyl-L-methionine	9158334	6835660	10107254	7945031	12040772	11293674	9504935	9886437	9444547	9968585
sarcosine	4977794	4926675	4815746	4223357	5485277	5103416	5087401	4166912	5752671	4729834
SBP	269900	278923	252152	265200	293895	308263	199343	192232	141402	214543
serine	42266674	42706334	42039412	41864991	44741076	46470834	45974198	45001721	49609363	50100954
shikimate	2627755	2708366	2184411	3606706	2881318	2101491	2406869	2950606	2811371	2379417
S-methyl-5-thioadenosine	118270	101919	63971.6	55404.5	129443	107961	89007.4	58580.7	63799.3	73411.5
sn-glycerol-3-phosphate	1.74748e+06	976293	1.21866e+06	1.3343e+06	2.05324e+06	1.55245e+06	1.1787e+06	1.67676e+06	1.23762e+06	882472
spermidine	200276	15875.5	14645.7	27583.5	8616.3	326215	267787	13563.2	9594.84	7111.69
S-ribosyl-L-homocysteine	36331.1	50249.8	61964.5	75317.1	64393.3	43924	65074	65273.6	69256.1	60260.1
succinate	4367963	5576406	5829456	6395198	4044867	4286925	4256140	5128660	3732132	4330237
taurine	16158102	16741813	15699452	14606741	16816662	17416490	16062339	13489551	13261840	18391801
thiamine	6.43305e+06	1.26978e+06	6.86322e+06	7.38365e+06	2.67065e+06	51027.4	287811	7.05079e+06	6.94351e+06	46937.6
threonine	56013514	60003711	53821471	58928410	55593066	62646664	61024887	58355326	56894714	60169603
thymine	7444.53	27954.2	7392.21	6274.08	18669	10746.5	20552	13553.2	36201.2	22243.8
trans, trans-farnesyl diphosphate	32268	25083	17897.5	15823.3	14824.4	11298.9	11013.1	21002.5	12360.5	12742.8
trehalose-6-Phosphate	101432	92374.4	119066	87364	95072.2	98385.9	60374.4	48134.2	35392.7	58213.1
trehalose-sucrose	12436352	12570250	17266276	17025904	8939575	13028305	12561849	18703861	10270937	12460403
tryptophan	461822	473742	377298	464949	478657	1079296	938274	681024	923160	947362
tyrosine	14198443	15271361	16172642	15304530	10709613	15993024	15105794	14187710	12332599	15315230
UDP-D-glucose	4915406	4353624	3865654	3200337	5024768	5095871	4767531	3452618	4914091	4241467
UDP-D-glucuronate	610828	570258	553923	365407	609825	747070	681306	442341	662850	612664
UDP-N-acetyl-glucosamine	1.07853e+06	900108	1.10565e+06	867038	1.36456e+06	1.98037e+06	1.87927e+06	1.28333e+06	1.74699e+06	1.80232e+06
UDP	1528261	2575685	3663701	3575425	1283691	3415866	4220039	3994387	2365532	2508281
UMP	23206.3	37883.4	42251.2	41892.8	66241.2	124918	67972.4	40130.9	51065.9	55901.8
uracil	1.52751e+06	1.46593e+06	1.97618e+06	1.58455e+06	834546	1307841	1.44062e+06	2.18462e+06	1.23316e+06	1.26709e+06
Urea	423668	499582	539748	549134	342078	268175	386828	486690	334546	376718
Uric acid	328578	358799	516908	486066	323766	267806	283482	499238	274972	307031
uridine	39697.4	43309.5	49419.4	46722.1	36827.6	19410.4	33371.9	30423.8	16193.8	40532.5
UTP	17935656	27165118	30371591	31218796	42125294	27613806	18258794	33389871	26120519	16137691
valine	6359597	6618135	7457078	7966645	4200844	4432663	5602257	8309356	5393974	5859428
xanthine	103829	157433	222502	192420	89700.4	923512	121065	254306	103756	900237
xanthosine	25750	15425.6	27694.3	19876.3	24443.6	19968.1	13674.6	20439.8	14925.5	210061
Xanthurenic acid	21334.3	16562	37137.8	28894.7	18699.6	26597.9	23951.2	35958.6	7426.51	224552

## Sheet: GR
Table S1: Quantified metabolites upon GR
	GR_1	GR_2	GR_3	GR_4	GR_5	control_1	control_2	control_3	control_4	control_5
Label	0	0	0	0	0	1	1	1	1	1
1,3-diphopshateglycerate	499486	488466	342388	655382	454441	2.66131e+06	2.42017e+06	1.86736e+06	343892	1.96718e+06
1-Methyl-Histidine	13420205	8568588	12904723	15252561	14372345	8534859	9766828	11437706	9964830	9551698
2,3-dihydroxybenzoic acid	469580	759691	493372	532312	392429	931778	787878	427690	748332	911920
2,3-Diphosphoglyceric acid	860259	809273	618268	1.0209e+06	663151	3.76244e+06	3.60725e+06	3.44267e+06	4.39113e+06	3.22672e+06
2-Aminooctanoic acid	752281	657843	662888	655294	691055	967217	721241	708661	862905	701281
2-dehydro-D-gluconate	32433.6	37696.3	31578.8	35612.6	28604.4	27831.4	28303.3	57987.1	24172.3	23629.1
2-deoxyglucose-6-phosphate	29374252	29455411	28781386	24587630	31529323	37120624	38485701	31932707	38522987	36891975
2-Hydroxy-2-methylbutanedioic acid	559904	503126	506102	619058	650189	617054	624995	764743	677064	530900
2-hydroxygluterate	1888464	1660596	1700103	1515774	1456541	1673571	1671377	2027098	1680481	1738444
2-Isopropylmalic acid	95403.2	162823	108970	124370	124367	179656	126681	153028	114203	192157
2-ketohaxanoic acid	249635	157449	147999	111171	107776	123760	124467	141957	168364	161403
2-keto-isovalerate	2815025	3124743	3047906	2854691	2509307	2445553	2249399	2281924	2960623	2890891
2-oxobutanoate	110024	231107	139634	142988	144727	172790	151742	154039	147829	185720
3-hydroxybuterate	172177	143344	153890	165690	190646	160773	135702	199434	104356	127872
3-methylphenylacetic acid	22940	42753.2	43161.6	35617.3	42721.5	47557	37179.1	29844.4	33953.9	42876.1
3-phosphoglycerate	886689	1.02452e+06	737522	745079	980485	1665507	2.1985e+06	1.83528e+06	5.53557e+06	3.01597e+06
3-phospho-serine	543547	669857	453434	498356	371921	1.41243e+06	1.06242e+06	817566	920070	1.02546e+06
4-aminobutyrate	1417839	945363	1.49953e+06	1.53948e+06	1.36461e+06	1.42235e+06	1.3075e+06	1.16938e+06	1.41615e+06	1.10377e+06
4-phosphopantothenate	32432.4	332970	27478.6	23064.4	35186.9	30443.2	19126.6	66557.3	65030.8	276885
4-Pyridoxic acid	83243	62237.6	75598.8	130634	78419.7	65903.2	61998.1	117042	84394.7	104257
5-methyl-THF	15296.9	3932.68	17132.4	11867.1	16702	4218.83	17205.6	8000.73	33827.2	6684.41
5-phosphoribosyl-1-pyrophosphate	88586.2	381623	56127.8	57422.2	78866.1	306084	92736.4	229638	79477.1	69821.4
6-phospho-D-gluconate	58360.5	46941.1	32135.4	38929.9	49751.8	167287	199514	135680	90916.3	144985
7-methylguanosine	8686.41	17718	27097.4	13740	37976.7	10168.1	14424	20000.7	4547.42	6018.4
acetoacetate	152323	143390	168012	98271.1	156055	145955	140658	142128	135252	185059
Acetylcarnitine DL	16725621	23104007	19371586	20465155	13538870	34937416	27559246	21733273	26842260	28280493
acetyl-CoA	129734	112423	117672	96886.5	88739	53957.9	104566	54307.6	137290	103982
Acetyllysine	388167	1.44741e+06	920047	1104477	637717	4.22005e+06	2.02416e+06	1109956	600188	1.43688e+06
acetylphosphate	2.051e+06	792219	1.23108e+06	1.36246e+06	1.80083e+06	840379	1.03778e+06	1.09949e+06	1.62143e+06	860611
aconitate	1.49682e+06	804515	859587	1.37233e+06	1208394	1.28046e+06	1.19527e+06	1.09459e+06	1.52503e+06	1.07884e+06
adenine	5340675	5083018	4816990	5491964	5086278	5509433	6004735	5385021	5047842	4951412
adenosine	224533	128315	200729	163978	190829	117894	93851.9	136683	185093	92100.7
adenosine 5-phosphosulfate	53838.9	53972.7	50405.1	46959	60428.2	38731.8	43734.9	52235	36566	15475.9
Adenylosuccinate	26583.2	36471.8	9573.27	14835.9	4032.94	58865.6	14431.8	13001.7	19785.3	41775.1
ADP	8730667	9446729	9145100	7455054	10133569	6605319	8489677	6426109	7686601	6359058
a-ketoglutarate	6779391	5813465	7086401	7039347	8399416	9567624	10278874	11137377	10500318	10446217
alanine	29336368	27786168	28616383	27617047	28904129	25205425	25936293	22529771	30681834	26254275
allantoate	151443	133510	131305	129736	153627	147939	125432	172567	193699	113282
allantoin	162700	65811.1	166690	159810	215936	169128	151282	219459	133279	103183
Aminoadipic acid	242877	136738	205549	166740	336979	232757	222258	211999	262528	222673
aminoimidazole carboxamide ribonucleotide	34206.5	34166.7	28722.9	33135.2	21310.4	37866.2	27750.1	40299.1	18499.5	21177.9
AMP	3.21078e+06	1828987	2.00992e+06	1.92865e+06	4276817	1.26114e+06	1342499	1.36047e+06	1.17065e+06	865969
arginine	5946116	20365880	16709853	21465329	8464182	43141803	26416694	21080746	11207649	20217757
arginosuccinic acid	303237	208232	314499	353376	237881	254721	280349	243184	279478	322310
Ascorbic acid	371568	166500	370706	516179	445246	501140	414526	910889	163390	352371
asparagine	14716381	14476547	14210507	13509079	14512951	11812411	11213161	10037988	11736163	10016644
aspartate	21047596	19198206	18794815	17316583	17310707	10387018	9808756	8489156	10503393	9160080
ATP	65578426	82429112	75026106	67129022	66346704	61323638	75029989	63859597	82290720	67802281
Atrolactic acid	15694.7	13735.8	12572.6	9358.66	18370.7	16674.1	17303.5	28396.9	11064.2	23102.4
betaine	28837848	35248302	32836992	32176515	30082006	38365643	36960476	31949194	28976295	34932101
betaine aldehyde	187197	215530	226057	219157	260536	186519	179187	138365	180222	159860
Carbamoyl phosphate	10545419	11209080	12376933	10829772	10370210	19439015	19262402	16654014	18891326	18817061
carnitine	30891973	28482446	27323146	25969700	27573806	27523098	25629516	19886301	26487452	24008932
CDP-choline	12106.9	38305.3	18644.1	17217.9	18431.1	14668.9	8845.39	17204.9	11968.3	23392.8
CDP-ethanolamine	81985.8	63703.2	81622.8	79130.5	50975.4	67257.5	72436	56078.5	63745.4	61462.7
CDP	229698	319121	190234	170560	260530	180205	142757	120497	208307	127996
Cellobiose	37378.7	19532.8	11153.7	25943.3	25731.3	77809.3	67997.4	93494.6	77799.8	51618.5
cholesterol	88008.6	130024	59565.3	88328.1	77018.4	99861.1	57745	60640.6	66943.8	98590.6
cholesteryl sulfate	2.49475e+06	2.30256e+06	1.91646e+06	1.9854e+06	1.81746e+06	1.53926e+06	1.13406e+06	911955	1.59087e+06	1.73382e+06
choline	10223601	31811730	17884081	16533930	13008561	64690909	42836684	17428171	12133770	82393170
Citraconic acid	3206564	2289361	2047589	2271959	2688505	2475094	2460988	3101548	2618934	2414783
citrate	22765466	18392722	19880809	31873017	34809583	17192429	28415901	32497676	27133882	26670540
citrate-isocitrate	50884801	40147609	44820602	81196059	72009127	62921924	80986378	76471989	63253826	58679379
citrulline	2838417	1998901	2661851	2913788	3012095	1939057	1907502	2527026	2032817	2023452
CMP	428168	467952	426214	389019	468897	464860	432343	346239	428385	482886
coenzyme A	95661	143672	98362.2	98739.3	95090.4	110078	100228	44708.8	141521	71807.3
creatine	116678937	84984632	114161329	103778281	102056770	118159980	107485839	94650404	133050399	114175663
Creatinine	320249	243146	277464	284183	287261	312348	256586	330889	403785	303266
CTP	2047315	2718943	2461456	2236402	1459528	1994255	2042990	1986648	2372732	2019261
cystathionine	5341178	3975348	4713288	4245502	4368123	3534267	3673169	4109918	5656588	2865367
cysteine	272123	406025	379246	536511	324425	389824	510861	644260	937995	394130
Cystine	81275	42079	100516	105252	112987	36949.6	74160.4	118166	131305	31230.8
cytidine	190917	306335	396815	320092	161914	504761	337596	317048	190194	83584.8
cytosine	601841	549376	753971	833423	884920	573247	677713	707961	638796	681774
dAMP	211197	272643	318978	229486	202693	285513	268098	204524	319732	265704
dATP	203984	247705	241624	243420	197196	171160	227479	214269	238456	204586
dCDP	28401.1	61025.2	73558	48939.1	29939.8	52637.8	57588.2	52265.4	47834.6	64031.4
dCTP	364327	418360	413977	430784	337324	309812	320793	337463	517616	311994
deoxyadenosine	11348.3	28394.7	14779.1	4464.59	13619.6	9433.12	10497.8	10129.7	10184.3	10539.6
deoxyguanosine	150286	110151	103675	102710	111506	113036	166533	121759	161971	178315
deoxyribose-phosphate	508101	257676	304086	327553	425458	352552	311122	535193	736464	289456
D-erythrose-4-phosphate	243886	202083	156787	210361	284040	396710	464420	413711	524469	558330
dGDP	8730667	9446729	9145100	7455054	10133569	6605319	8489677	6426109	7686601	6359058
D-glucarate	922014	553584	906892	1.10582e+06	1.05326e+06	797535	828884	1.22232e+06	628049	628497
D-gluconate	198210	178495	234114	204673	280857	344772	252971	535582	422685	356314
D-glucono--lactone-6-phosphate	31547.9	40748.5	49284.2	42428.1	47099.9	61355.4	44373.1	52953.8	63108.4	64089.7
D-glucosamine-6-phosphate	31954.1	39539.4	58449.1	48400.8	35773.6	6947.53	11067.9	7009.36	8939.14	13131.1
D-glyceraldehdye-3-phosphate	274826	150408	149859	192832	106889	1.51707e+06	1.51353e+06	3.49085e+06	4.91745e+06	3.41438e+06
dGMP	4265.27	18513.3	11590.1	17307.8	12285.1	12614.5	3884.85	7500.82	8936.41	18939.4
dGTP	65578426	82429112	75026106	67129022	66346704	61323638	75029989	63859597	82290720	67802281
dihydroorotate	325864	288491	214125	193300	203391	319686	303063	277431	257439	368610
dihydroxy-acetone-phosphate	462713	278166	345922	322894	266548	1.86284e+06	1.9279e+06	3.64044e+06	4.69202e+06	3.92169e+06
dimethylglycine	610320	1.11039e+07	893239	931939	800113	1.49945e+06	549522	683982	533836	1.97311e+06
DL-Pipecolic acid	71161311	64630754	60659134	63426763	70299535	62034222	63598941	60560205	69135263	62720490
D-sedoheptulose-1-7-phosphate	181090	266690	219034	271414	219212	576789	485783	607510	675339	529874
dTDP	81316.5	76739.3	110704	71769	89716.3	50129.1	83146.6	71063.8	62785.3	85816.9
dTMP	17879.4	28972.7	34012.2	26680.3	25098.2	25567.1	35301.6	29557.4	41985.7	22615.2
dTTP	550743	756939	741282	572210	554414	466755	711813	570593	814626	696079
dUMP	52572.7	56848.3	54675.4	45028.6	2793.11	36310	39421.2	40960	31201.3	51768.4
dUTP	47521.3	29893.1	44335.9	47593.3	28243.8	45687.5	32083.4	56506.3	59365.1	11595.7
ethanolamine	42515.7	56705.2	43689.8	42246.2	33432.6	75687	75472.1	46488.4	69159.9	38899.7
FAD	75259.7	94258.9	91139.6	55372.7	35712	83022.8	68823.3	53506.2	69428.8	59601.5
Flavone	58896.7	64749.9	19527.8	32502.6	30586.1	36256.1	69263.5	27458.5	76398.3	43663.7
folate	579175	301924	504639	561304	541458	423080	419109	760759	518220	481281
fructose-1,6-bisphosphate	495583	400900	366500	235692	302098	1.15308e+07	8.46544e+06	5.38715e+06	4.75286e+06	9.48962e+06
fructose-6-phosphate	98661.8	76107.9	67233.7	115436	169464	602791	619067	490486	649857	724745
fumarate	3142139	3395168	2745207	2890000	2675361	2522356	2463481	2416536	2425176	2608054
GDP	355561	259245	326915	347318	365939	176767	110250	390745	300265	292316
Geranyl-PP	168053	384272	363443	493153	431652	367015	403466	430647	222197	581836
glucosamine	88071.1	69390.7	135977	29382.7	75164.6	94208.4	90204.3	66704.2	36476.3	41362.3
glucose-1-phosphate	1.12152e+06	538870	1.03223e+06	1.39308e+06	1.67768e+06	783796	1.41377e+06	1.58938e+06	1.36572e+06	762979
glucose-6-phosphate	189439	147715	176860	168526	242779	554769	646490	522158	747520	613122
glutamate	104252019	101619808	87188491	86782009	97395729	95255674	103358723	84361680	106228702	89997869
glutamine	154212366	133363194	137447006	138671934	147334114	159437852	168044909	143480585	175243504	172534082
glutathione	18600776	15783600	13993999	10571727	14597831	12712856	17187612	12051130	20413557	15525459
glutathione disulfide	11783797	11563413	11326559	9052686	10668920	8455044	11113905	8549352	10022416	8005551
glycerate	297814	360147	594777	466552	331695	487104	361533	471738	223651	310715
Glycerophosphocholine	131278374	107549206	121316563	104777631	104973809	176914109	167792780	142800744	185273348	161562872
glycine	317713	305827	346792	371897	305180	284293	304120	287185	348510	237280
glycolate	188106	107959	87407.9	82456.6	43122.5	90290	131541	140709	85112	65116.9
glyoxylate	57973.1	51765.7	24206.3	28097.5	44168.4	39065.1	64515.8	34998.4	39257	48448
GMP	159915	73600.2	194690	110816	209976	166818	103467	118269	43242.6	32736.1
GTP	3211152	4517346	4167516	3500752	2752709	3652931	3258693	2801646	3843481	3262862
Guanidoacetic acid	484825	569749	431344	633132	105005	620937	511692	76054.7	498071	492345
guanine	29668	46511.5	31260.6	52806.2	33870.9	45068.9	94720.8	51982.5	45294.3	82849.3
guanosine	11674.7	102122	27581.3	52783.8	17357	28043	108130	64449	16596.1	93771.9
guanosine 5-diphosphate,3-diphosphate	620980	611784	736898	634212	482205	587596	664060	615421	717215	835232
hexose-phosphate	4768740	2550649	4130491	6619007	9806080	7326383	10503320	10274823	13623985	10564718
histidine	89580544	74294397	86053384	94067288	100359790	75246892	78045780	93788068	84360816	79164259
homocysteine	186439	177670	182588	196479	133593	125298	158195	110788	96411.1	121744
homoserine	86213.1	75164.6	86401.1	120187	78009.7	67103.7	53473.9	75054.3	74719.9	54072.6
Hydroxyisocaproic acid	12710.8	150637	41143.8	29778.6	50041.8	71076.9	88455.3	41814.3	44199.9	110334
Hydroxyphenylacetic acid	6692.56	101452	65964.9	31608.8	34631.9	128366	115390	100342	60123.5	122036
hydroxyphenylpyruvate	41308	26075.7	40236.3	45556.9	28802.3	693213	623102	994979	575850	589146
hydroxyproline	2133648	1957252	2396868	1951709	2427880	1713231	1503813	1364570	1962257	1657242
hypoxanthine	414331	23279.9	11685.7	7144.16	7621.58	10096.2	10634.6	322529	8027.17	15409
IDP	1.03048e+06	1.25449e+06	1.10393e+06	926094	1.28968e+06	795264	1.04487e+06	799635	956450	778253
Imidazoleacetic acid	113151	48303.8	69265	81722.6	57899.9	71528.5	58878.6	40964.9	53993	58652.9
IMP	264096	149140	189633	164599	303737	131268	145325	122958	109770	78539.8
indole	127918	113584	144052	146845	198612	107018	108819	112829	133908	110716
Indole-3-carboxylic acid	241872	220516	191339	198724	242511	245235	185571	211572	225878	205215
Indoleacrylic acid	201268	189323	265758	236243	213002	195905	165746	280460	209914	219582
inosine	488376	3.20354e+06	760386	1.71139e+06	977793	255723	1.66103e+06	1.99458e+06	237075	2.39415e+06
isocitrate	145034	84653	128186	167041	259749	274796	208843	279930	219985	54994.8
Kynurenic acid	244920	204094	229263	228549	255604	273548	286330	428597	214289	236634
Kynurenine	16532.8	24883.4	16673.6	17541.3	21317.7	7425.87	7195.11	14531.1	5108.61	10488.1
lactate	11423418	7498214	9132745	13705204	13147808	13286227	9738685	17962173	11773853	10474950
L-arginino-succinate	536160	462971	457978	520342	397926	389614	306652	409684	383972	345857
leucine-isoleucine	35152594	164100315	96156122	112825651	44428888	132210275	119394744	110570245	89152546	153778618
malate	19126873	20882402	17044610	18078290	15265160	17905088	18881434	15188361	20868928	19836336
Maleic acid	2682262	3353634	3036566	2786344	2290088	2483272	2400069	2473068	2579796	2968228
methionine	16892117	18101060	20188411	21399092	14827111	16585325	21025427	19999935	19481205	16759028
Methionine sulfoxide	876121	708149	1.19236e+06	1.20052e+06	1.40738e+06	615767	607943	748097	595907	639123
Methylcysteine	3358859	3156070	3295892	3990262	3326405	3920812	4370252	3658824	3289915	3911316
Methylmalonic acid	5543678	6462022	7606680	6536209	6867343	5126651	4925732	6259287	4347680	4916129
myo-inositol	6915488	6414526	9186186	9522572	11456946	8841233	8844501	13700772	8315339	9038312
N1-Methyl-2_2-pyridone-3_5-carboximide	23852.7	95494.1	37773.8	34257.3	30673.2	6265.06	18054.2	21850.3	16778.6	95596.1
N6-Acetyl-L-lysine	586484	1.71148e+06	1.06793e+06	1.3908e+06	695637	4.80751e+06	2.4578e+06	1.32375e+06	690404	1699028
N-acetyl spermine	7487.78	105396	72709.1	59009.6	60898	97970.5	79871.5	7678.95	47774.6	37533.5
N-acetyl-glucosamine	122881	395884	484060	369051	26952	113784	222636	165762	200381	169850
N-acetyl-glucosamine-1-phosphate	5.69749e+06	2187798	2.33241e+06	3.8279e+06	6693413	976479	1775519	1.68887e+06	4.48415e+06	2.57475e+06
N-acetyl-glutamate	109981	82702.7	73542.2	88318.4	119923	73710.7	80121.8	104310	126718	115929
N-acetyl-glutamine	125921	118282	106645	105090	94452.4	181213	230022	146789	186469	228197
N-Acetyl-L-alanine	7659587	6976949	7205863	7130280	7325622	5481177	5537082	6168391	7284473	6889016
N-Acetylputrescine	9576.84	16549	25226.9	18525.4	25598.8	13629.1	74797.6	14388.7	50817	8118.43
NAD	6309606	7092502	5947457	5981748	4714403	6175982	6369102	4396861	7018103	5446533
NADH	17132.5	9539.19	8565.39	5426.34	12670.3	22599.4	19983.4	17502.8	42125.4	33977.7
NADP	544770	810484	649386	456212	393311	650129	680371	518155	688900	714626
N-carbamoyl-L-aspartate	297265	232338	278743	369423	378486	245143	304652	322996	290669	264582
nicotinamide	32666401	24164168	49996965	47013528	67617404	27220788	29651761	62864185	27897961	30281196
Nicotinamide ribotide	17882.8	14221.2	18017.5	21801.7	27096	12974.6	17062.2	6155.79	17283.8	8902.4
nicotinate	25334	71427.5	16685.9	6189.95	48461.1	152212	30770.5	219893	48326.1	150658
O8P-O1P	475909	261144	521469	206853	383545	388082	500252	451681	723710	773384
O-acetyl-L-serine	16624.1	10049.3	7797.16	26937	27485.5	22523.8	15612.8	16792.6	6920.69	21784.2
OBP	105064	198450	230932	105429	96581.3	134234	129041	133535	137028	162959
orotate	519332	693577	590807	666177	672262	790548	838389	593094	735756	688532
orotidine-5-phosphate	5642.85	5187.45	3558.5	6738.59	8462.74	23761.7	16505.9	26080.5	3151.98	17519.7
oxaloacetate	539502	572385	672314	19179.5	587607	617981	658681	12211.9	544198	552458
p-aminobenzoate	31077.8	52012.1	35412	37350	11548.4	23864.7	30509.9	8487.34	33276	28434.3
phenylalanine	22097412	27909743	22109414	22929298	28061227	23199584	22102372	27870740	19158229	26598473
Phenyllactic acid	45308.3	92953.6	30397.3	35185.5	53876.8	31194.2	32025.3	46779.1	22679.4	70669.2
Phenylpropiolic acid	18674403	16775540	19244317	18291945	21313824	27089063	26024164	28666758	26866598	27084546
phosphocreatine	704440	741540	684627	603864	512561	1.1777e+06	928174	758825	883582	899534
phosphoenolpyruvate	433700	505578	195770	173249	301565	961351	694099	957803	1.06196e+06	1.68451e+06
Phosphorylcholine	245770632	200432310	212271118	201162298	208865054	198571358	196688463	169012003	221919345	186537749
p-hydroxybenzoate	250308	230768	198387	302490	141040	220852	235842	126285	175548	227515
proline	100531790	85297961	111051315	116279432	96696587	102025252	106659101	99402000	108136029	98002353
propionyl-CoA	765076	637984	454010	374854	391658	498796	467341	227529	632521	553683
purine	278106	369038	313509	348609	400732	272138	275787	324094	223365	290232
putrescine	6527.49	76255	52868.3	95558.7	7345.73	40192.8	78803.3	84378.6	11069.7	150843
pyridoxine	28499059	23681704	39303256	52259222	41621528	40563351	35959819	59045582	30077194	26954879
Pyroglutamic acid	5117826	5401084	5694652	6257740	6041652	3695191	3717434	5062645	3424341	4139171
Pyrophosphate	38677293	36740542	25656687	22401691	31931132	29824398	28895280	21670250	36093774	29886419
pyruvate	99955.1	84412.1	58448.9	68437.3	144334	71395.3	44969	76278.9	34855.4	50440.5
quinolinate	95602.3	69606.7	80095.6	100827	121603	86670.4	67904.8	108132	58317.3	80791.1
ribose-phosphate	1.90606e+06	792327	539999	789651	1.52756e+06	1.17302e+06	1.46866e+06	1.2498e+06	2.57132e+06	1.62996e+06
S-adenosyl-L-homocysteine	427392	227795	602058	342474	431751	530186	290344	329638	435882	141689
S-adenosyl-L-methionine	11112532	10016226	9923098	9497224	5159021	11287377	9307858	10217576	9645059	9757407
sarcosine	5578799	4498669	5472695	5350699	5335588	5100570	4981917	4306480	5874802	4666960
SBP	49779.4	45220.3	41624.5	106823	34873.7	308091	195210	198671	144404	211691
serine	49712308	52731002	47990383	49865500	53140955	46444924	45020958	46509022	50662589	49434957
shikimate	3379724	1856714	2995675	3797010	3205171	2100319	2356965	3049435	2871057	2347787
S-methyl-5-thioadenosine	78497.6	31490.3	83700.5	74764.3	37809.5	107901	87161.9	60542.8	65153.8	72435.6
sn-glycerol-3-phosphate	542800	531962	462256	444016	523458	1.55158e+06	1.15426e+06	1.73292e+06	1.2639e+06	870741
spermidine	31963.4	13644.1	30365.4	169399	4227.09	326033	262235	14017.5	9798.55	7017.15
S-ribosyl-L-homocysteine	56296.2	42081.7	54922.2	42528.4	39733.5	43899.5	63724.8	67459.9	70726.5	59459.1
succinate	5217823	5569649	5809997	5858686	5778709	4284535	4167892	5300440	3811367	4272675
succinyl-CoA	20570.2	12247.2	10150.8	23762.3	6566.36	26277.4	16648.2	14048	20421.3	27761
taurine	10614990	16949180	12894943	12709814	9945046	17406779	15729299	13941374	13543394	18147318
thiamine	2.68086e+06	78252.8	5.34946e+06	5.07111e+06	1.48326e+06	50998.9	281843	7.28695e+06	7.09092e+06	46313.7
threonine	70924984	68104071	70162045	75059224	72273703	62611734	59759582	60309898	58102611	59369763
thymine	25598.2	10060.2	5506.8	11174.1	14118.7	10740.5	20125.9	14007.2	36969.7	21948.1
trans, trans-farnesyl diphosphate	10390.8	5366.16	8777.4	3368.51	9685.11	11292.6	10784.7	21706	12622.9	12573.4
trehalose-6-Phosphate	64186.2	45566.4	77873.5	97004.1	61690.1	98331	59122.6	49746.4	36144.2	57439.2
trehalose-sucrose	12003200	8923391	13360607	13199978	13206944	13021041	12301388	19330334	10488993	12294766
tryptophan	634276	677371	724941	767212	574741	1.07869e+06	918819	703835	942759	934769
tyrosine	12417113	14504281	16268910	14568934	14347438	15984107	14792586	14662917	12594425	15111643
UDP-D-glucose	3004020	3871508	2788762	2119412	2150774	5093030	4668680	3568262	5018419	4185085
UDP-D-glucuronate	362799	518403	363782	331158	331207	746653	667180	457157	676922	604520
UDP-N-acetyl-glucosamine	1.29679e+06	1.72641e+06	1.54742e+06	1.2879e+06	802717	1.97927e+06	1840304	1.32631e+06	1.78408e+06	1.77837e+06
UDP	4887370	4666729	4838228	4546156	5471743	3413961	4132539	4128177	2415754	2474938
UMP	76894	58945.3	82157.4	80528.3	112860	124848	66563	41475	52150.1	55158.7
uracil	2.19686e+06	947480	2.08199e+06	2.17709e+06	2.73974e+06	1.30711e+06	1.41075e+06	2.25779e+06	1.25934e+06	1.25025e+06
Urea	316621	218047	434342	598046	639171	268026	378807	502992	341649	371710
Uric acid	301984	231386	315696	350198	408394	267657	277604	515960	280810	302950
uridine	50624.4	29239.7	18470.7	41288	75732.4	19399.6	32679.9	31442.8	16537.6	39993.7
UTP	20671667	39155613	41683236	36932452	41960136	27598410	17880212	34508242	26675067	15923171
valine	5552834	4431492	6821844	8667539	6149792	4430192	5486098	8587672	5508491	5781538
xanthine	122773	1.12878e+06	144585	159882	236766	922997	118555	262823	105959	888270
xanthosine	12002.1	146043	24296.4	184135	21142.2	19957	13391.1	21124.4	15242.4	207269
Xanthurenic acid	23914	169791	28994.4	34379.3	26650.4	26583.1	23454.6	37163.1	7584.17	221567

## Sheet: OGR
Table S1: Quantified metabolites upon OGR
	OGR_1	OGR_2	OGR_3	OGR_4	OGR_5	control_1	control_2	control_3	control_4	control_5
Label	0	0	0	0	0	1	1	1	1	1
1,3-diphopshateglycerate	48673.8	89184.9	55931.8	71909.3	48719.9	2.65189e+06	337070	1.96532e+06	2.38445e+06	1.9001e+06
1-Methyladenosine	62478.7	98584.8	204115	8379.57	4199.71	5070.79	47915.2	11130.4	6102.09	3620.43
1-Methyl-Histidine	13610625	15653790	11810954	12995650	15406605	8504624	9767154	9542668	9622666	11638241
2,3-dihydroxybenzoic acid	328661	295555	249651	746926	676778	928477	733487	911058	776249	435188
2,3-Diphosphoglyceric acid	53140.8	108052	35078.1	45934.8	70855.8	3.74911e+06	4.30402e+06	3.22367e+06	3.55401e+06	3.50303e+06
2-Aminooctanoic acid	783207	771050	660505	597465	577062	963790	845787	700618	710595	721086
2-dehydro-D-gluconate	56135	37828.2	47845.7	55490.2	57619.7	27732.8	23692.8	23606.8	27885.5	59003.8
2-deoxyglucose-6-phosphate	28193024	29785944	28109961	26901822	26847399	36989124	37758789	36857098	37917638	32492576
2-Hydroxy-2-methylbutanedioic acid	486925	703039	703961	535785	631209	614868	663633	530398	615770	778151
2-hydroxygluterate	1403275	1585550	1502867	1750503	1719647	1667642	1647145	1736800	1646707	2062638
2-Isopropylmalic acid	107102	98455.1	131852	144835	186239	179019	111938	191975	124811	155711
2-ketohaxanoic acid	115553	124214	154027	209125	144339	123322	165024	161251	122630	144446
2-keto-isovalerate	2976374	2440800	2763838	3082160	2791304	2436890	2901892	2888158	2216197	2321933
2-oxo-4-methylthiobutanoate	6320.92	8280.37	11081.7	10697.5	5332.99	8188.87	12305.9	22414.5	13556.5	12955.9
2-oxobutanoate	175719	189026	136183	211042	199252	172178	144897	185544	149502	156739
3-hydroxybuterate	257890	135755	214179	172205	171816	160203	102286	127751	133699	202930
3-hydroxybutyryl-CoA	9674.15	10239.2	4391.19	4874.4	8049.2	4710.03	13089.1	20031.5	4903.79	7639.14
3-methylphenylacetic acid	29540.2	22839.7	19661.2	52948.9	41472.3	47388.5	33280.3	42835.6	36630.3	30367.6
3-phosphoglycerate	394758	439964	406764	435098	397169	1659607	5.42576e+06	3.01312e+06	2.16605e+06	1.86746e+06
3-phospho-serine	154937	143192	106473	87007.5	95223.8	1.40743e+06	901818	1.02449e+06	1.04674e+06	831900
4-aminobutyrate	947314	1.11904e+06	795845	981128	881473	1.41732e+06	1.38806e+06	1.10273e+06	1.2882e+06	1.18988e+06
4-phosphopantothenate	24402.9	45074.3	32676.6	24853.5	16558.1	30335.4	63740.8	276623	18844.3	67724.2
4-Pyridoxic acid	66387.7	89224	111036	79918.5	125536	65669.8	82720.6	104158	61083	119094
5-methyl-THF	14241.3	8666.88	14093.4	12802.2	12587.8	4203.88	33156.2	6678.09	16951.6	8141
5-phosphoribosyl-1-pyrophosphate	71503	308462	62827.9	72475.8	77436.9	305000	77900.4	69755.4	91367.6	233664
6-phospho-D-gluconate	38656.2	37927.6	39386.7	71914.2	53432.9	166695	89112.8	144848	196569	138059
7-methylguanosine	7290.91	27396.8	21230.8	3072.04	10773.8	10132	4457.21	6012.71	14211.1	20351.3
acetoacetate	208194	152620	200347	222227	219576	145438	132569	184884	138581	144620
Acetylcarnitine DL	13833565	14236846	13744387	17283913	19440056	34813650	26309778	28253757	27152461	22114318
acetyl-CoA	119964	117821	114929	140710	82922.9	53766.8	134566	103884	103023	55259.8
Acetyllysine	456591	540479	464504	943644	1.68658e+06	4205104	588282	1.36225e+06	1.99428e+06	1.12942e+06
acetylphosphate	1.52659e+06	2253501	1.71931e+06	1.28094e+06	1.15858e+06	837402	1.58926e+06	859797	1.02246e+06	1.11877e+06
aconitate	1384907	1692088	1437630	1049987	1379577	1275922	1494782	1077822	1177632	1113780
adenine	5302828	5882996	5155927	5758766	5111915	5489916	4947706	4946731	5916103	5479436
adenosine	125717	373173	293350	153353	250004	117476	181421	92013.6	92466.6	139079
adenosine 5-phosphosulfate	64641	68671.2	35649.4	62151.3	74937	38594.5	35840.6	15461.3	43089.4	53150.8
Adenylosuccinate	22217.7	8687.24	9013.76	21954.6	13650.2	58657.1	19392.8	41735.6	14218.8	13229.7
ADP	9248294	7821941	8240443	8222589	9292660	6581920	7534119	6353046	8364366	6538777
a-ketoglutarate	6520840	8414747	6006379	6068207	7117616	9533730	10292018	10436341	10127154	11332646
alanine	38631314	38498515	33285925	36546218	34680865	25116135	30073184	26229454	25553464	22924780
allantoate	135456	136245	111244	104078	140248	147415	189856	113175	123581	175593
allantoin	185436	232575	184254	151072	209402	168529	130635	103086	149049	223307
Aminoadipic acid	252225	220731	243970	223566	212400	231932	257320	222462	218978	215716
aminoimidazole carboxamide ribonucleotide	11893.6	14059.3	14662.2	19516.4	6301.42	37732	18132.5	21157.9	27340.5	41005.7
AMP	3.04749e+06	1.85817e+06	1.71789e+06	2.0057e+06	3.59865e+06	1.25667e+06	1.14743e+06	865150	1.32268e+06	1384321
anthranilate	37205.9	38310.3	10498.2	5977.29	18946.7	30918.4	22578.9	33290.8	5287.19	4623.97
arginine	7485453	8311203	6979920	18450033	29535296	42988973	10985318	19408009	26026774	21450351
arginosuccinic acid	309352	285161	253709	291527	356121	253818	273934	322006	276211	247448
Ascorbic acid	719269	471503	753238	245400	787419	499364	160148	352038	408407	926859
asparagine	15892222	15652162	12302858	13860617	13070431	11770566	11503347	10007174	11047651	10213982
aspartate	18994090	21967496	17560737	22175053	18894519	10350222	10295033	9151420	9663975	8637995
ATP	71472158	71384656	68150998	70208971	58278825	61106398	80658282	67738182	73922519	64979233
Atrolactic acid	12359.7	13998.2	8522.4	12632.2	16574.6	16615	10844.7	23080.6	17048.1	28894.8
betaine	32062709	34403408	34617057	31255778	30022570	38229733	28401480	34899077	36414926	32509352
betaine aldehyde	212144	243835	196681	202825	206355	185858	176647	159709	176542	140790
Carbamoyl phosphate	22283350	27566719	22988581	25665437	25101318	19370152	18516570	18799272	18978081	16946005
carnitine	25346052	23704290	23978943	27340343	21500089	27425597	25962008	23986235	25251215	20234963
CDP-choline	28349	40105.2	18548.1	31707.1	33064.7	14616.9	11730.9	23370.7	8714.83	17506.5
CDP-ethanolamine	87839.5	60731.2	62052.2	97934	48879.9	67019.3	62480.8	61404.6	71366.8	57061.8
CDP	116142	115766	167634	178446	155012	179567	204175	127876	140650	122610
Cellobiose	15438.2	6768.84	15871.1	21436.1	23411.8	77533.7	76256.4	51569.7	66993.7	95133.8
cholesterol	206518	133839	86746.6	29035.2	65063.8	99507.4	65615.8	98497.4	56892.6	61703.8
cholesteryl sulfate	1256281	1554581	1013595	1582679	1612032	1533810	1559315	1732180	1117318	927944
choline	12763704	12241652	9030476	18031298	19450069	64461741	11893067	82315277	42204399	17733735
Citraconic acid	2639346	2835193	3415635	2633427	3155272	2466326	2566981	2412500	2424663	3155927
citrate	28524146	27194400	22491517	36763983	34817902	17131525	26595615	26645326	27996472	33067451
citrate-isocitrate	53775220	73380734	72465652	52849584	85010603	62699022	61999031	58623905	79790990	77812756
citrulline	3157025	3315700	2696337	2343610	2915505	1932188	1992492	2021539	1879347	2571332
CMP	398198	397859	426473	421774	352621	463214	419887	482429	425962	352310
coenzyme A	61280.8	85367	71428.7	89165.3	26975.2	109688	138714	71739.4	98748.2	45492.7
creatine	206389415	205345442	184382368	214791514	177114868	117741398	130411019	114067724	105899309	96309889
Creatinine	190727	265952	190282	202802	218954	311242	395775	302979	252798	336691
CTP	2021325	1984936	1596164	1479354	1636252	1987190	2325663	2017352	2012835	2021479
cystathionine	5745109	5669660	5049250	4707858	4513707	3521747	5544375	2862658	3618951	4181976
cysteine	357617	623995	273521	353672	794993	388443	919387	393757	503321	655555
Cystine	586741	462406	196296	136202	370646	36818.7	128700	31201.3	73065.7	120238
cytidine	99231.1	161359	181896	212265	130462	502973	186421	83505.8	332613	322607
cytosine	715149	959740	689856	703217	872686	571216	626124	681130	667709	720373
dAMP	156662	214471	237090	269515	141136	284501	313389	265453	264141	208110
dATP	339521	269695	287786	301733	214559	170554	233726	204392	224122	218025
dCDP	26942.2	74784.1	43925.1	67114.4	69155.5	52451.3	46885.7	63970.8	56738.2	53181.7
dCTP	451086	401634	395246	349186	345665	308714	507348	311699	316058	343380
deoxyguanosine	15381.2	130112	146472	163385	108507	112636	158758	178146	164075	123894
deoxyribose-phosphate	322106	504999	436071	680500	412374	351303	721854	289182	306529	544576
D-erythrose-4-phosphate	137926	164225	154001	195018	168516	395305	514065	557802	457565	420964
dGDP	9248294	7821941	8240443	8222589	9292660	6581920	7534119	6353046	8364366	6538777
D-glucarate	1.37237e+06	1.44316e+06	1.42627e+06	915122	1.2095e+06	794710	615590	627903	816649	1.24375e+06
D-gluconate	308151	337349	345419	280396	244388	343551	414300	355977	249237	544972
D-glucono--lactone-6-phosphate	82421.7	6005.63	42659.1	93929.6	54022.8	61138	61856.5	64029.1	43718.1	53882.2
D-glucosamine-6-phosphate	95696.2	86224.2	98591.9	104894	67029.6	6922.92	8761.81	13118.7	10904.5	7132.26
D-glyceraldehdye-3-phosphate	53998.8	88461.7	53547	50501.2	39070.2	1.51169e+06	4.8199e+06	3.41115e+06	1.49119e+06	3.55205e+06
dGTP	71472158	71384656	68150998	70208971	58278825	61106398	80658282	67738182	73922519	64979233
dihydroorotate	239840	150694	174765	274310	325189	318553	252332	368262	298589	282295
dihydroxy-acetone-phosphate	169675	189362	109463	87633.1	62047.8	1.85624e+06	4.59894e+06	3.91798e+06	1.89944e+06	3.70427e+06
dimethylglycine	952983	1.03037e+06	843436	867351	986420	1.49414e+06	523246	869437	541411	695974
DL-Pipecolic acid	78792372	82476549	71923171	76806089	70580350	61814465	67763796	62661195	62660198	61621995
D-sedoheptulose-1-7-phosphate	216525	206858	205267	179083	204152	574746	661942	529373	478612	618161
dTDP	96360.9	71527.1	71516.9	94540.2	102362	49951.5	61539.8	85735.8	81919.3	72309.8
dTMP	26238	27524.8	10594.8	31100.7	21451.8	25476.6	41152.8	22593.9	34780.5	30075.6
dTTP	642620	621764	665067	672308	551705	465101	798466	695421	701307	580597
dUMP	52472.3	27337.6	30421.7	51227.9	29871.9	36181.3	30582.4	51719.4	38839.3	41678.1
dUTP	44995.8	36745.5	27555.5	22734.2	16785.7	45525.6	58187.4	11584.8	31609.8	57497
ethanolamine	37198.9	52863.5	52558.2	53832.7	60262.5	75418.8	67788	38862.9	74358.1	47303.4
FAD	107672	69468	85623.1	67119.7	41351.7	82728.7	68051.5	59545.2	67807.4	54444.3
Flavone	25317.5	52165.3	27352.7	39053	40445	36127.7	74882.8	43622.4	68241.1	27939.9
folate	645257	711506	768113	459700	559238	421581	507940	480826	412923	774097
fructose-1,6-bisphosphate	286365	214848	135676	142615	161118	1.14899e+07	4.65858e+06	9.48064e+06	8.34049e+06	5.48161e+06
fructose-6-phosphate	80134.6	72807.9	56784.8	62488.4	103778	600656	636966	724060	609929	499086
fumarate	3159523	3055597	2901862	2959395	3062010	2513420	2377067	2605589	2427119	2458905
GDP-nega	394743	280586	279093	316626	365952	176141	294308	292040	108623	397596
Geranyl-PP	186356	299466	285469	171603	374270	365714	217790	581286	397511	438197
glucosamine	123813	77497.1	96850.6	62135.1	160343	93874.6	35752.7	41323.2	88872.8	78346.9
glucose-1-phosphate	1.2255e+06	1.51187e+06	1.06946e+06	684130	683662	781019	1.33862e+06	762258	1.39291e+06	1.61725e+06
glucose-6-phosphate	90447.7	214874	58336.6	113090	176758	552804	732691	612543	636948	531312
glutamate	106044223	111456319	95101431	105898517	93438948	94918230	104121396	89912786	101833110	85840775
glutamine	143960091	155685646	133018198	144105101	140152242	158873042	171767120	172370971	165564506	145996200
glutathione	8670351	8349969	10615132	11544090	6925730	12667821	20008604	15510781	16933917	12262420
glutathione disulfide	11970947	10186314	8559031	8422200	6251270	8425092	9823597	7997983	10949860	8699246
glycerate	375532	511923	224009	363631	389819	485379	219214	310421	356197	480009
Glycerophosphocholine	126742349	126767598	113103118	129067556	109721291	176287390	181597998	161410133	165316097	145304439
glycine	357082	368553	289622	394309	368323	283286	341597	237055	299631	292220
glycolate	9968.6	56030	216027	45078	127059	89970.2	83423.6	65055.3	129600	143176
glyoxylate	73327.7	26727.3	49525.8	54125.3	33125.8	38926.7	38478.2	48402.2	63563.6	35612
GMP	171558	87471.3	112669	103950	215880	166227	42384.8	32705.1	101940	120343
GTP	3657347	3255247	3130972	3104936	2811586	3639990	3767236	3259778	3210593	2850767
Guanidoacetic acid	68845.3	299695	437082	434524	638035	618738	488191	491879	504139	77388.1
guanine	24410.3	19816.8	40924	61167.8	2466.75	44909.3	44395.8	82771	93322.7	52893.9
guanosine	3417.84	9378.44	10826.7	60980.7	49371.7	27943.7	16266.8	93683.2	106534	65579
guanosine 5-diphosphate,3-diphosphate	267411	576514	456899	563770	506627	585515	702988	834443	654258	626211
hexose-phosphate	2988724	4000417	3981374	2164994	3763504	7300429	13353720	10554730	10348287	10454970
histidine	97403392	103530241	88990391	88802297	99972389	74980329	82687313	79089418	76893796	95432434
homocysteic acid	4410.07	14067.7	12375.4	15416.1	12586.6	6266.63	7419.88	5455.04	11020.8	19047.1
homocysteine	124042	133432	136413	153578	143456	124855	94498.5	121629	155860	112730
homoserine	107647	64071.5	76497.5	96396.2	57196.5	66866	73237.7	54021.5	52684.6	76370.2
Hydroxyisocaproic acid	7992.82	9578.84	3055.6	32391.8	6130.71	70825.1	43323.1	110230	87149.7	42547.4
Hydroxyphenylacetic acid	38729.5	101580	34836.7	83938.2	71112.7	127911	58930.8	121921	113686	102102
hydroxyphenylpyruvate	35609.6	26569.9	34100.3	7013.85	51155.6	690758	564427	588589	613905	1.01242e+06
hydroxyproline	2388296	2496297	2093827	2258667	2260596	1707162	1923331	1655676	1481617	1388495
hypoxanthine	424051	457144	8045.92	232412	340109	10060.5	7867.93	15394.4	10477.6	328184
IDP	1.16506e+06	912795	944664	1.0474e+06	1.17573e+06	792447	937476	777517	1.02945e+06	813654
Imidazoleacetic acid	87010.9	88267.6	74847.7	102116	75185.6	71275.1	52921.9	58597.4	58009.5	41683.1
IMP	229011	155710	147036	169520	201159	130803	107592	78465.5	143180	125114
indole	189790	209615	160938	122680	132143	106639	131252	110611	107213	114807
Indole-3-carboxylic acid	199687	163285	197169	208655	155452	244366	221398	205021	182832	215282
Indoleacrylic acid	215477	281263	240225	209079	273750	195211	205750	219375	163299	285378
inosine	662595	1.54079e+06	1.35504e+06	1712788	2.79796e+06	254817	232372	2391884	1.63651e+06	2.02955e+06
isocitrate	253825	380776	303326	197966	188904	273823	215621	54942.8	205761	284838
Kynurenic acid	317310	233989	327552	265640	308635	272579	210038	236410	282104	436111
Kynurenine	30707.1	26120	13449.4	16018.7	12593.8	7399.56	5007.27	10478.2	7088.91	14785.9
lactate	11441705	23025408	17574470	6605705	12104519	13239161	11540290	10465048	9594939	18277100
L-arginino-succinate	445781	510705	425516	542895	495859	388234	376355	345530	302125	416866
leucine-isoleucine	68882916	79170088	40150158	102070985	130534878	131741920	87383988	153633238	117632435	112508850
lysine	666560	808575	807435	3.54276e+06	6.67843e+06	2.89029e+06	2.19764e+06	3.07109e+06	5.76653e+06	3.94174e+06
malate	17623102	16410436	19235564	16082285	17845206	17841659	20454942	19817583	18602737	15454655
Maleic acid	3014572	3008564	2805058	2877112	2626329	2474475	2528619	2965422	2364643	2516428
methionine	11629128	10895003	14292126	19641518	23284466	16526572	19094747	16743185	20715085	20350590
Methionine sulfoxide	1.21968e+06	1.40432e+06	1.08878e+06	1.28763e+06	1.56739e+06	613585	584085	638518	598970	761213
Methylcysteine	3055101	3935595	3583419	3772171	4487212	3906923	3224651	3907619	4305746	3722973
Methylmalonic acid	6506943	7277448	7963697	9620976	10075354	5108489	4261433	4911482	4853027	6369030
myo-inositol	12672694	14126429	11978474	12740381	15726412	8809913	8150384	9029767	8713953	13940985
N1-Methyl-2_2-pyridone-3_5-carboximide	18458.9	38628.4	17553.4	24860	10882.2	6242.87	16445.7	95505.8	17787.7	22233.4
N6-Acetyl-L-lysine	640420	709091	606541	1.05522e+06	1.89482e+06	4.79048e+06	676708	1.60184e+06	2.42152e+06	1.34696e+06
N-acetyl spermine	16022.9	17364.1	9009.05	2913.75	13897.2	97623.5	46826.9	37498	78692.6	7813.58
N-acetyl-glucosamine	61395.7	125031	77058.2	103586	69562.7	113381	196406	169689	219350	168668
N-acetyl-glucosamine-1-phosphate	3992022	3797954	3116468	3589197	2610260	973020	4395193	2572312	1749312	1718480
N-acetyl-glutamate	104325	136675	144945	80828.4	118366	73449.6	124204	115819	78939.2	106139
N-acetyl-glutamine	92395.1	130391	97971.5	116642	110961	180571	182770	227981	226627	149362
N-Acetyl-L-alanine	24116677	21682390	16868262	18167615	17493744	5461760	7139968	6882504	5455353	6276540
N-Acetylputrescine	8761.15	6674.48	3580.57	20422.7	14831.1	13580.8	49809	8110.76	73693.6	14640.9
NAD	8165630	8072227	6282637	7927425	6009218	6154104	6878881	5441384	6275091	4473950
NADP	573216	471324	489329	436172	432778	647826	675234	713950	670328	527240
N-carbamoyl-L-aspartate	357798	336522	330663	330297	360498	244275	284903	264332	300155	328659
nicotinamide	47367740	51659442	41163529	36068662	60463691	27124358	27344537	30252569	29214090	63966370
nicotinate	13611.3	30302.3	84449.5	74417.9	14088.6	151672	47367.4	150516	30316.3	223749
O8P-O1P	145129	246460	325119	272257	281426	386707	709353	772653	492868	459600
O-acetyl-L-serine	31022.1	12488.2	21160.8	19897.6	32502.9	22444	6783.4	21763.6	15382.3	17087
OBP	87391.8	82228.9	82833.7	118907	135130	133758	134309	162805	127136	135876
ornithine	366885	383656	874823	3.0594e+06	5.90576e+06	144681	2.24703e+06	2.11942e+06	2.08268e+06	3.84809e+06
orotate	500061	608724	499182	856635	704982	787747	721161	666325	826014	603492
orotidine-5-phosphate	20792.9	9302.09	14595.4	9777.14	5927.99	23677.5	3089.46	17503.1	16262.3	26537.7
oxaloacetate	626455	49497.1	621818	645182	576867	615792	533403	551935	648959	12426
p-aminobenzoate	70666.5	36762.4	31417.3	15965.4	36184.1	23780.1	32615.9	28407.4	30059.5	8636.15
phenylalanine	28370526	29344730	23917623	21355926	25409877	23117400	18778179	26573327	21776133	28359392
Phenyllactic acid	23717.6	55461.8	57818.3	57507	34044.3	31083.7	22229.5	70602.4	31552.6	47599.2
Phenylpropiolic acid	18505892	22075160	16083130	16011129	18582128	26993100	26333633	27058940	25640038	29169366
phenylpyruvate	13029	7345.57	31035.9	6200.66	11290.9	11684.2	9741.31	7061.63	11162.3	11384.7
phosphocreatine	437586	563677	586034	697750	368287	1.17353e+06	866054	898683	914473	772129
phosphoenolpyruvate	144499	170360	115513	163082	109078	957945	1.04089e+06	1.68292e+06	683854	974596
Phosphorylcholine	211452978	213610218	197318881	207541594	173050689	197867918	217517032	186361399	193785270	171975254
p-hydroxybenzoate	66239.5	139402	116595	190132	114925	220069	172066	227299	232361	128499
proline	103719564	101542348	101333939	102223630	107999339	101663827	105990886	97909703	105084774	101144794
propionyl-CoA	79755.1	496847	538478	603149	382704	497029	619973	553160	460443	231518
purine	367945	438815	287642	264757	294711	271174	218934	289958	271716	329777
putrescine	9072.75	10866.9	12688.2	128720	8096.76	40050.5	10850.1	150700	77640.1	85857.9
pyridoxine	52373508	60376834	42875442	23286565	22123776	40419655	29480539	26929396	35429040	60080816
Pyroglutamic acid	45364.3	35560.5	4.81622e+06	11520.1	7.83779e+06	3.6821e+06	3.35641e+06	4.13526e+06	3.66256e+06	5.15141e+06
Pyrophosphate	33939201	36350954	30191559	32768813	25202919	29718745	35377766	29858165	28468776	22050190
pyruvate	65135.1	48455.3	93144.6	43798.6	123092	71142.4	34163.9	50392.8	44305.3	77616.3
quinolinate	113664	105738	75071.8	90927.1	112905	86363.4	57160.4	80714.7	66902.5	110028
ribose-phosphate	980030	1.11488e+06	1.35565e+06	852495	906826	1.16886e+06	2.52031e+06	1.62842e+06	1.44698e+06	1.27172e+06
S-adenosyl-L-homocysteine	446223	470422	534214	535750	283341	528308	427235	141555	286059	335418
S-adenosyl-L-methionine	2684020	2227048	8084220	10572680	8187625	11247391	9453725	7983662	9170470	10396719
sarcosine	8212357	7451057	6915005	6415875	5800759	5082502	5758261	4662548	4908382	4381985
SBP	142361	102238	35441.9	54420.1	48116.7	307000	141540	211491	192328	202154
serine	51846846	56218914	45871551	47925049	49188419	46280392	49657573	49388222	44356432	47324455
shikimate	2479409	4703225	3314135	2980438	3276335	2092879	2814103	2345568	2322175	3102900
S-methyl-5-thioadenosine	17245.4	49822.2	40692.3	20227	113267	107519	63861.3	72367.1	85875.4	61604.3
sn-glycerol-3-phosphate	623526	824349	487166	665590	718626	1.54609e+06	1.23883e+06	869918	1.13722e+06	1.7633e+06
spermidine	13772.5	16222.9	13395.5	16240.4	15761.3	324878	9604.17	7010.52	258364	14263.3
S-ribosyl-L-homocysteine	58694.1	66115.8	58040.6	48786.4	43560.6	43744	69323.4	59402.9	62784.2	68642.7
succinate	6826777	6535160	7660893	7254824	7727334	4269357	3735759	4268636	4106373	5393372
succinyl-CoA-posi	23353.8	18601.8	18759.5	15274.1	8333.44	26184.3	20016.2	27734.8	16402.5	14294.3
taurine	13357627	15389637	13952660	18452524	17367249	17345115	13274728	18130161	15497129	14185805
thiamine	1.17832e+06	1.44386e+06	2.96456e+06	6.93559e+06	3.61177e+06	50818.2	6.95026e+06	46269.9	277683	7.41471e+06
threonine	72184646	70512444	66873873	71485882	71652090	62389932	56950004	59313636	58877509	61367298
thymine	20828.6	22501.2	21463.5	19316.4	34202.7	10702.5	36236.3	21927.4	19828.8	14252.8
trans, trans-farnesyl diphosphate	8335.68	11869.7	7504.92	10805.2	5633.03	11252.6	12372.5	12561.5	10625.5	22086.5
trehalose-6-Phosphate	47299.3	40561	50363	86232.6	41177.3	97982.7	35427.1	57384.9	58249.9	50618.6
trehalose-sucrose	13990466	15448159	14086618	13804987	16603809	12974914	10280918	12283143	12119815	19669249
tryptophan	507400	538660	682614	961950	576193	1074873	924057	933885	905257	716175
tyrosine	14952696	15249302	13468128	14044732	18608147	15927483	12344584	15097357	14574243	14919999
UDP-D-glucose	1928330	1784041	1546687	1907197	1922152	5074988	4918867	4181128	4599768	3630823
UDP-D-glucuronate	279616	260362	234773	310185	321838	744008	663494	603949	657332	465173
UDP-N-acetyl-glucosamine	742048	548992	693160	580032	567558	1.97226e+06	1.74869e+06	1776685	1.81314e+06	1.34957e+06
UDP	4176703	3309058	3294823	3865607	4094512	3401867	2367831	2472598	4071541	4200555
UMP	59243.1	35258.9	30340.8	75618.6	53534.9	124406	51115.5	55106.5	65580.5	42202.2
uracil	1408864	2299211	1850982	1483951	2321268	1302481	1234360	1249064	1389922	2297379
Urea	594215	695547	470261	403489	571962	267076	334871	371359	373216	511811
Uric acid	368105	534730	343267	345927	541251	266708	275240	302663	273506	525006
uridine	33148.1	56201.9	55131.6	55862.6	49907.6	19330.9	16209.5	39955.9	32197.6	31994.1
UTP-nega	42230053	36285155	32647615	19321638	26911439	27500642	26145902	15908118	17616293	35113268
valine	5598120	6243245	6088592	7103366	10094593	4414498	5399216	5776073	5405122	8738238
xanthine	200110	223825	154696	148473	178690	919728	103857	887430	116805	267431
xanthosine	34920	33517.1	19136.2	18070.4	26968.8	19886.3	14940	207073	13193.4	21494.8
Xanthurenic acid	39479.9	37593.9	17329.7	26758.1	26467.2	26488.9	7433.72	221358	23108.4	37814.6
