# Supplementary material for: Metabolomics profiling reveals differential adaptation of major energy metabolism pathways associated with autophagy upon oxygen and glucose reduction
Source: Sci Rep. 2018 Feb 5;8:2337. doi: 10.1038/s41598-018-19421-y (PMC5799166; doi:10.1038/s41598-018-19421-y)
Supplement: Supplementary file 3 — Table S2 [file 41598_2018_19421_MOESM3_ESM.xls]

## Sheet: OR
Table S2: Significant metabolite level alterations upon OR
Metabolite	HMDB	FC	PLS-DA, VIP-score	SAM, p-value	SAM, q-value	FDR
L-Aspartic acid	HMDB00191	0.633638	1.8681	0.00035242	0.012167	≤0.01
L-Acetylcarnitine	HMDB00201	0.35255	1.8644	0.00044053	0.012167	≤0.01
Gamma-Aminobutyric acid	HMDB00112	0.584105	1.8544	0.00057269	0.012167	≤0.01
L-Tryptophan	HMDB13609	0.493869	1.8425	0.00066079	0.012167	≤0.01
Myoinositol	HMDB00211	1.74757	1.8102	0.0010573	0.015141	≤0.05
Phosphoenolpyruvic acid	HMDB00263	2.7247	1.8006	0.0012335	0.015141	≤0.05
N-Acetyl-D-glucosamine	HMDB00215	0.336995	1.7724	0.001674	0.016872	≤0.01
Carbamoyl phosphate	HMDB01096	1.31971	1.7799	0.0019824	0.016872	≤0.05
Creatinine	HMDB00562	1.63081	1.7373	0.0022026	0.016872	≤0.05
N-Acetyl-L-alanine	HMDB00766	1.51664	1.7405	0.0022907	0.016872	≤0.05
Uridine diphosphate (UDP)-N-acetylglucosamine	HMDB00290	0.611562	1.6916	0.0033921	0.020466	≤0.05
Fructose 6-phosphate	HMDB00124	1.38612	1.7307	0.0034802	0.020466	≤0.05
D-Sedoheptulose 7-phosphate	HMDB30479	1.64642	1.6902	0.0036123	0.020466	≤0.05
D-Erythrose 4-phosphate	HMDB01321	1.34383	1.6839	0.0039207	0.020626	≤0.05
2-Ketohexanoic acid	HMDB31042	1.36821	1.6475	0.0046256	0.020647	≤0.05
L-Serine	HMDB00187	0.900745	1.6512	0.0049339	0.020647	≤0.05
Ribose 1-phosphate	HMDB01375	1.84216	1.6379	0.0052863	0.020647	≤0.05
Adenosine monophosphate (AMP)	HMDB00045	0.597997	1.6328	0.0053744	0.020647	≤0.05
Glutathione	HMDB00125	0.560626	1.6231	0.0057709	0.020647	≤0.05
Inosinic acid	HMDB00175	0.510379	1.6149	0.0059912	0.020647	≤0.05
Fructose 1,6-bisphosphate	HMDB04259	0.338963	1.6195	0.0060793	0.020647	≤0.05
3-Phosphoglyceric acid	HMDB00807	2.47959	1.6163	0.0061674	0.020647	≤0.05
Hydroxyisocaproic acid	HMDB00746	0.179443	1.5959	0.0069163	0.021674	≤0.05
Deoxyguanosine 5'-diphosphate (dGDP)	HMDB00960	0.713285	1.5822	0.0073568	0.021674	≤0.05
Adenosine diphosphate (ADP)	HMDB01341	0.713285	1.5822	0.0073568	0.021674	≤0.05
Gluconic acid	HMDB00625	1.44353	1.5708	0.0085903	0.024334	≤0.05
Deoxyadenosine triphosphate (dATP)	HMDB01532	1.30131	1.5616	0.0089868	0.024514	≤0.05
Trehalose 6-phosphate	HMDB01124	1.64828	1.5667	0.011894	0.031287	≤0.05
L-Leucine	HMDB00687	0.440771	1.4937	0.012819	0.031608	≤0.05
Phosphocreatine	HMDB01511	1.38432	1.5432	0.012996	0.031608	≤0.05
Inosine diphosphate (IDP)	HMDB03335	0.728964	1.4901	0.013304	0.031608	≤0.05
Glucose 6-phosphate	HMDB01401	1.32197	1.5059	0.013833	0.031837	≤0.05
Guanosine 3',5'-bis(diphosphate)	NA	0.77352	1.4731	0.01489	0.033232	≤0.05
Uridine	HMDB00296	1.54343	1.4757	0.016167	0.035022	≤0.05
Acetylphosphate	HMDB01494	1.44458	1.4341	0.018634	0.039213	≤0.05
Phenylpropiolic acid	HMDB02359	0.934169	1.452	0.019912	0.039532	≤0.05
DL-O-Phosphoserine	HMDB01721	0.699148	1.4252	0.020308	0.039532	≤0.05
2-Pyrocatechuic acid	HMDB00397	0.553529	1.4245	0.020396	0.039532	≤0.05
Citric acid	HMDB00094	0.794704	1.4119	0.021762	0.041098	≤0.05
Aminoadipic acid	HMDB00510	1.14823	1.4171	0.022643	0.041692	≤0.05
Flavin-adenine dinucleotide (FAD)	HMDB01248	0.679314	1.3845	0.024537	0.044078	≤0.05
Nicotinic acid	HMDB01488	0.222118	1.4096	0.025551	0.044806	≤0.05
Cytidine-diphosphate (CDP)-Ethanolamine	HMDB01564	0.814762	1.367	0.027533	0.047159	≤0.05
2-deoxyglucose-6-phosphate	NA	0.862311	1.3564	0.030088	0.049606	≤0.05
Oxoglutaric acid	HMDB00208	0.924131	1.3886	0.030308	0.049606	≤0.05
Abbreviations: PLS-DA, Partial Least Square-Discrimant Analysis; NA, not applicable; FC, Fold Change;
SAM, Significance Analysis of Microarrays (and metabolites); VIP, Variable Importance of Projection;
FDR, False Discovery Rate; HMDB, Human Metabolome Database
