# Supplementary material for: Metabolomics profiling reveals differential adaptation of major energy metabolism pathways associated with autophagy upon oxygen and glucose reduction
Source: Sci Rep. 2018 Feb 5;8:2337. doi: 10.1038/s41598-018-19421-y (PMC5799166; doi:10.1038/s41598-018-19421-y)
Supplement: Supplementary file 4 — Table S3 [file 41598_2018_19421_MOESM4_ESM.xls]

## Sheet: GR
Table S3: Significant metabolite level alterations upon GR
Metabolite	HMDB	FC	PLS-DA, VIP-score	SAM, p-value	SAM, q-value	FDR
2,3-Diphosphoglyceric acid	HMDB01294	0.21551	1.8578	8.658e-05	0.011907	≤0.01
Carbamoyl phosphate	HMDB01096	0.59455	1.8473	0.00017316	0.011907	≤0.01
Fructose 6-phosphate	HMDB00124	0.17069	1.8469	0.00025974	0.011907	≤0.01
L-Aspartic acid	HMDB00191	1.9374	1.8424	0.00034632	0.011907	≤0.01
Glucose 6-phosphate	HMDB01401	0.30003	1.8287	0.0004329	0.011907	≤0.01
Phenylpropiolic acid	HMDB02359	0.69476	1.824	0.00051948	0.011907	≤0.01
D-Sedoheptulose 7-phosphate	HMDB30479	0.40255	1.8164	0.00060606	0.011907	≤0.01
4-Hydroxyphenylpyruvic acid	HMDB00707	0.052349	1.8003	0.00073593	0.012569	≤0.01
L-Threonine	HMDB00167	1.1878	1.7936	0.00082251	0.012569	≤0.05
L-Asparagine	HMDB00168	1.303	1.7721	0.00099567	0.013693	≤0.05
Oxoglutaric acid	HMDB00208	0.67625	1.7627	0.0011255	0.013739	≤0.05
Glucosamine 6-phosphate	HMDB01254	4.5465	1.7514	0.0012121	0.013739	≤0.05
D-Erythrose 4-phosphate	HMDB01321	0.46536	1.7473	0.0012987	0.013739	≤0.05
Cellobiose	HMDB00055	0.32474	1.7249	0.0014286	0.014034	≤0.05
Fructose 1,6-bisphosphate	HMDB04259	0.045444	1.7134	0.0016017	0.014686	≤0.05
Glycerophosphocholine	HMDB00086	0.68305	1.7095	0.0017316	0.014884	≤0.05
6-Phosphogluconic acid	HMDB01316	0.30623	1.6883	0.0020779	0.01681	≤0.05
Glycerol 3-phosphate	HMDB35909	0.381	1.6778	0.0023377	0.017861	≤0.05
SBP	NA	0.26305	1.6703	0.0025541	0.018488	≤0.05
Dihydroxyacetone phosphate	HMDB01473	0.10447	1.6599	0.0029004	0.018575	≤0.05
N-Acetylglutamine	HMDB31769	0.56584	1.6576	0.002987	0.018575	≤0.05
DL-O-Phosphoserine	HMDB01721	0.48437	1.6372	0.0031169	0.018575	≤0.05
Pyroglutamic acid	HMDB00267	1.4229	1.6325	0.0032035	0.018575	≤0.05
2-deoxyglucose-6-phosphate	NA	0.7856	1.6272	0.00329	0.018575	≤0.05
Succinic acid	HMDB00254	1.293	1.62	0.0033766	0.018575	≤0.05
L-Kynurenine	HMDB00684	2.1665	1.608	0.0037662	0.019922	≤0.05
D-Glyceraldehyde 3-phosphate	HMDB01112	0.058897	1.586	0.004632	0.023594	≤0.05
Phosphoenolpyruvic acid	HMDB00263	0.30036	1.5767	0.0050216	0.024636	≤0.05
Uridine diphosphate (UDP) glucuronic acid	HMDB00935	0.60504	1.5684	0.0051948	0.024636	≤0.05
UDP glucose	HMDB00286	0.61839	1.5507	0.0056277	0.025799	≤0.05
Uridine diphosphate (UDP)	HMDB00295	1.4736	1.5253	0.00671	0.029768	≤0.05
4-Hydroxyproline	HMDB00725	1.3251	1.5064	0.0080952	0.034792	≤0.05
Cholesterol sulfate	HMDB00653	1.5219	1.503	0.0087446	0.035561	≤0.05
Betaine aldehyde	HMDB01252	1.3131	1.4909	0.008961	0.035561	≤0.05
Homocysteine	HMDB00742	1.4316	1.4888	0.0091775	0.035561	≤0.05
Argininosuccinic acid	HMDB38925	1.2939	1.4809	0.0094805	0.035561	≤0.05
Phosphocreatine	HMDB01511	0.69861	1.4816	0.0095671	0.035561	≤0.05
Fumaric acid	HMDB00134	1.194	1.488	0.0098268	0.035565	≤0.05
L-Tryptophan	HMDB00929	0.73785	1.4743	0.010346	0.036485	≤0.05
L-Acetylcarnitine	HMDB00201	0.66884	1.4743	0.010736	0.036913	≤0.05
Methionine sulfoxide	HMDB02005	1.6791	1.4606	0.011558	0.038772	≤0.05
Glyceric acid 1,3-biphosphate	HMDB01270	0.26352	1.4501	0.012121	0.039691	≤0.05
Nicotinamide adenine dinucleotide (reduced) (NADH)	HMDB01487	0.39162	1.4338	0.013593	0.043476	≤0.05
Gluconic acid	HMDB00625	0.57331	1.4423	0.013939	0.04357	≤0.05
L-Glutamine	HMDB00641	0.86844	1.409	0.015887	0.0475	≤0.05
6-Phosphonoglucono-D-lactone	HMDB12114	0.73845	1.397	0.017446	0.049058	≤0.05
Hexose-phosphate	NA	0.53305	1.4081	0.017576	0.049058	≤0.05
Abbreviations: PLS-DA, Partial Least Square-Discrimant Analysis; NA, not applicable; FC, Fold Change;
SAM, Significance Analysis of Microarrays (and metabolites); VIP, Variable Importance of Projection;
FDR, False Discovery Rate; HMDB, Human Metabolome Database
