# Supplementary material for: Metabolomics profiling reveals differential adaptation of major energy metabolism pathways associated with autophagy upon oxygen and glucose reduction
Source: Sci Rep. 2018 Feb 5;8:2337. doi: 10.1038/s41598-018-19421-y (PMC5799166; doi:10.1038/s41598-018-19421-y)
Supplement: Supplementary file 5 — Table S4 [file 41598_2018_19421_MOESM5_ESM.xls]

## Sheet: OGR
Table S4: Significant metabolite level alterations upon OGR
Metabolite	HMDB	FC	PLS-DA, VIP-score	SAM, p-value	SAM, q-value	FDR
2,3-Diphosphoglyceric acid	HMDB01294	0.017076	1.6532	8.5106e-05	0.0066437	≤0.01
Fructose 6-phosphate	HMDB00124	0.12245	1.6348	0.00017021	0.0066437	≤0.01
Glucosamine 6-phosphate	HMDB01254	9.6591	1.6296	0.00025532	0.0066437	≤0.01
D-Sedoheptulose 7-phosphate	HMDB30479	0.35346	1.6257	0.00034043	0.0066437	≤0.01
L-Aspartic acid	HMDB00191	2.0706	1.6164	0.00042553	0.0066437	≤0.01
Glucose 6-phosphate	HMDB01401	0.21313	1.6126	0.00051064	0.0066437	≤0.01
Uridine diphosphate (UDP)-N-acetylglucosamine	HMDB00290	0.36162	1.6019	0.00059574	0.0066437	≤0.01
UDP glucose	HMDB00286	0.40563	1.5997	0.00068085	0.0066437	≤0.01
D-Erythrose 4-phosphate	HMDB01321	0.34944	1.5993	0.00076596	0.0066437	≤0.01
N-Acetyl-L-alanine	HMDB00766	3.1499	1.5931	0.00085106	0.0066437	≤0.01
Fumaric acid	HMDB00134	1.2226	1.5942	0.00093617	0.0066437	≤0.01
Creatine	HMDB00064	1.7505	1.6005	0.0010213	0.0066437	≤0.01
DL-O-Phosphoserine	HMDB01721	0.11258	1.5911	0.0011064	0.0066437	≤0.01
4-Hydroxyphenylpyruvic acid	HMDB00707	0.044509	1.5898	0.0012766	0.0070589	≤0.01
L-Threonine	HMDB00167	1.18	1.5696	0.0013617	0.0070589	≤0.01
Succinic acid	HMDB00254	1.6536	1.5688	0.0014468	0.0070589	≤0.01
Methionine sulfoxide	HMDB02005	2.0548	1.5628	0.0015745	0.0071419	≤0.01
2-deoxyglucose-6-phosphate	NA	0.76828	1.5557	0.0016596	0.0071419	≤0.01
Cellobiose	HMDB00055	0.22566	1.5697	0.0017447	0.0071419	≤0.01
UDP glucuronic acid	HMDB00935	0.44888	1.5451	0.0018298	0.0071419	≤0.01
Phenylpropiolic acid	HMDB02359	0.67501	1.5666	0.0019574	0.0071973	≤0.01
Hexose-phosphate	NA	0.32491	1.5515	0.0020426	0.0071973	≤0.01
Oxoglutaric acid	HMDB00208	0.65983	1.5553	0.0021277	0.0071973	≤0.01
Alanine	METPA0179	1.3984	1.5334	0.0022128	0.0071973	≤0.01
Fructose 1,6-bisphosphate	HMDB04259	0.023843	1.5093	0.0024255	0.0075738	≤0.01
Glycerophosphocholine	HMDB00086	0.72947	1.5056	0.0025957	0.0077509	≤0.01
Carbamoyl phosphate	HMDB01096	1.3347	1.5206	0.0026809	0.0077509	≤0.01
4-Hydroxyproline	HMDB00725	1.4097	1.5013	0.0028085	0.00783	≤0.01
Phosphoenolpyruvic acid	HMDB00263	0.13156	1.4853	0.0029362	0.0079037	≤0.01
Dihydroxyacetone phosphate	HMDB01473	0.038692	1.4927	0.0031064	0.0080831	≤0.01
6-Phosphogluconic acid	HMDB01316	0.3282	1.4634	0.0032766	0.008251	≤0.01
Pipecolic acid	HMDB00070	1.2024	1.4614	0.0034894	0.0084556	≤0.01
L-Acetylcarnitine	HMDB00201	0.56648	1.4586	0.0035745	0.0084556	≤0.01
N-Acetylglutamine	HMDB31769	0.56689	1.4547	0.0037872	0.0086954	≤0.01
1-Methylhistidine	HMDB00001	1.4157	1.4212	0.0045532	0.010155	≤0.01
D-Glyceraldehyde 3-phosphate	HMDB01112	0.019314	1.4252	0.0048085	0.010414	≤0.01
Phosphocreatine	HMDB01511	0.57371	1.4113	0.0049362	0.010414	≤0.01
Glyceric acid 1,3-biphosphate	HMDB01270	0.034032	1.4036	0.0051064	0.01049	≤0.01
Hydroxyisocaproic acid	HMDB00746	0.16705	1.3862	0.0054043	0.010598	≤0.01
Sarcosine	HMDB00271	1.4034	1.3808	0.0054894	0.010598	≤0.05
Imidazoleacetic acid	HMDB02024	1.5131	1.4146	0.005617	0.010598	≤0.05
Methylmalonic acid	HMDB00202	1.6251	1.3879	0.0057021	0.010598	≤0.05
Gamma-Aminobutyric acid	HMDB00112	0.73985	1.3806	0.0058723	0.010661	≤0.01
L-Asparagine	HMDB00168	1.2977	1.3738	0.0060426	0.010688	≤0.05
Nicotinamide-adenine dinucleotide phosphate (NADP)	HMDB00217	0.74285	1.37	0.0062128	0.010688	≤0.01
Argininosuccinic acid	HMDB38925	1.3235	1.3691	0.0062979	0.010688	≤0.05
N-Acetyl-D-glucosamine	HMDB00215	0.50333	1.3705	0.0064681	0.010743	≤0.01
SBP	NA	0.3628	1.3669	0.006766	0.011004	≤0.01
Glycerol 3-phosphate	HMDB35909	0.50634	1.3799	0.0076596	0.012091	≤0.05
Creatinine	HMDB00562	0.66816	1.3635	0.0077447	0.012091	≤0.05
Betaine aldehyde	HMDB01252	1.2648	1.3518	0.0079574	0.01218	≤0.05
O8P-O1P	NA	0.4503	1.3405	0.0082553	0.012242	≤0.05
Citrulline	HMDB00904	1.3877	1.3519	0.008383	0.012242	≤0.05
Glutathione	HMDB00125	0.5958	1.3336	0.0084681	0.012242	≤0.05
Ureidosuccinic acid	HMDB00828	1.2063	1.3351	0.0092766	0.013167	≤0.05
Uridine	HMDB00296	1.7915	1.3249	0.01034	0.014414	≤0.05
Citicoline	HMDB01413	1.9986	1.2962	0.010766	0.014605	≤0.05
3-Phosphoglyceric acid	HMDB00807	0.14674	1.2971	0.010851	0.014605	≤0.05
Inosinic acid	HMDB00175	1.5422	1.2791	0.012851	0.017003	≤0.05
Acetoacetic acid	HMDB00060	1.3443	1.2879	0.014298	0.018602	≤0.05
Adenosine monophosphate (AMP)	HMDB00045	2.0461	1.2633	0.014596	0.018679	≤0.05
L-Glutamine	HMDB00641	0.88012	1.247	0.015574	0.019308	≤0.05
L-Cystine	HMDB00192	4.4928	1.2664	0.015745	0.019308	≤0.05
Aminoimidazole carboxamide ribonucleotide (AICAR)	HMDB01517	0.457	1.2516	0.01583	0.019308	≤0.05
Deoxyadenosine triphosphate (dATP)	HMDB01532	1.3449	1.2329	0.017021	0.020442	≤0.05
Deoxyguanosine triphosphate (dGDP)	HMDB00960	1.2107	1.2287	0.017574	0.020476	≤0.05
Adenosine diphosphate (ADP)	HMDB01341	1.2107	1.2287	0.017574	0.020476	≤0.05
D-Glucarate	METPA0085	1.5533	1.2343	0.018638	0.021397	≤0.05
OBP	NA	0.72994	1.2123	0.019149	0.021664	≤0.05
L-Histidine	HMDB00177	1.1702	1.2365	0.019574	0.021802	≤0.05
Myoinositol	HMDB00211	1.3823	1.2165	0.01983	0.021802	≤0.05
Guanosine 3',5'-bis(diphosphate)	HMDB59638	0.69672	1.2025	0.020936	0.022699	≤0.05
Indole	HMDB00738	1.4288	1.19	0.022723	0.024299	≤0.05
Urea	HMDB00294	1.472	1.1875	0.027064	0.02855	≤0.05
L-Kynurenine	HMDB00684	2.2093	1.1667	0.028128	0.029276	≤0.05
Glycine	HMDB00123	1.2229	1.144	0.029362	0.030159	≤0.05
Adenosine phosphosulfate	HMDB01003	1.6442	1.1461	0.031957	0.032111	≤0.05
N1-Acetylspermine	HMDB01186	0.22055	1.1354	0.032085	0.032111	≤0.05
Cytidine triphosphate (CTP)	HMDB00082	0.84114	1.186	0.032766	0.032377	≤0.05
L-Tryptophan	HMDB13609	0.71731	1.1626	0.035064	0.034215	≤0.05
4-Hydroxybenzoic acid	HMDB00500	0.6399	1.144	0.038936	0.037524	≤0.05
Inosine diphosphate (IDP)	HMDB03335	1.2057	1.098	0.041234	0.039254	≤0.05
2-Keto-L-gluconate	HMDB11732	1.5743	1.0963	0.042468	0.039942	≤0.05
Guanine	HMDB00132	0.46745	1.0801	0.045532	0.042285	≤0.05
Adenosine	HMDB00050	1.9208	1.078	0.046043	0.042285	≤0.05
Maleic acid	HMDB00176	1.1153	1.0713	0.046723	0.042411	≤0.05
L-Cystathionine	HMDB00099	1.3019	1.0678	0.049745	0.044241	≤0.05
Nicotinamide adenine dinucleotide (NAD)	HMDB00902	1.2475	1.0659	0.049872	0.044241	≤0.05
Cytosine	HMDB00630	1.2064	1.045	0.055362	0.048559	≤0.05
Abbreviations: PLS-DA, Partial Least Square-Discrimant Analysis; NA, not applicable; FC, Fold Change;
SAM, Significance Analysis of Microarrays (and metabolites); VIP, Variable Importance of Projection;
FDR, False Discovery Rate; HMDB, Human Metabolome Database
